# Supplementary material for: Insights from social media into public perspectives on investigative genetic genealogy
Source: Front Genet. 2025 Jan 6;15:1482831. doi: 10.3389/fgene.2024.1482831 (PMC11743634; doi:10.3389/fgene.2024.1482831)
Supplement: Supplementary file 3 [file Table1.xlsx]

## Sheet: DATA coded
FIRST SORT	CODED	CODED THEME	CODED SUBTHEME / EVENT	CODED PURPOSE	CODED POSITION	CODED SENTIMENT	Date	Full Text	Sentiment	Language	Country Code	Continent Code	Continent	Country	City Code	Account Type	Added	Author	Url	City	Expanded URLs	Full Name	Gender	Hashtags	Impact	Impressions	Interest	Location Name	Media URLs	Mentioned Authors	Original Url	Professions	Resource Id	Short URLs	Thread Author	Thread Created Date	Thread Entry Type	Thread Id	Twitter Author ID	Twitter Followers	Twitter Following	Twitter Reply Count	Twitter Reply to	Twitter Retweet of	Twitter Retweets	Twitter Likes	Twitter Tweets	Twitter Verified	Updated
24209							2018-04-04 02:18:05.0	@rayburnreject In some cases, if you've committed a crime but never been caught, the police can subpoena ancestry websites for familial DNA! The more you know, horrifying fact rainbow.	negative	en	USA	NORTH AMERICA	North America	United States of America		individual	2022-10-18T14:35:45.635+0000	REDACTED	REDACTED			REDACTED	unknown		0	51	Travel, Politics, Books	USA			http://twitter.com/griffindabbing/statuses/981355194859577344		02e3ddd919293f7659fc7a168effbfae		REDACTED		reply	981354360121696256	null	51	228	0	http://twitter.com/rayburnreject/statuses/981354360121696256		0		18578	false	2022-10-18T14:35:45.635+0000
24208							2018-04-04 15:51:04.0	@apocaknits @CMaeTay @susanbhalpern they already got mine so there goes my grand plan to pursue a live of crime... but I just read a true crime book that they were trying to get familial DNA from an unknown serial killer and didn't get permission from ancestry to compare it	negative	en	USA	NORTH AMERICA	North America	United States of America		individual	2022-10-18T14:35:45.635+0000	REDACTED	REDACTED			REDACTED	unknown		0	573	Technology, Books	USA			http://twitter.com/fromtheliberry/statuses/981559788126515201		4481c4851427e5f75a8e3c6a2a25f235		REDACTED		reply	981547722741346305	null	573	190	0	http://twitter.com/apocaknits/statuses/981547722741346305		0		3999	false	2022-10-18T14:35:45.635+0000
24207							2018-04-05 00:41:25.0	@NBCNews @NBCNewsBusiness Well guys next up is 23 & me and https://t.co/VWTR4v3Pud. Health insurers, govmt and law enforcement will have your DNA. Don’t be foolish. Echo?	neutral	en	USA	NORTH AMERICA	North America	United States of America			2022-10-18T14:35:33.946+0000	REDACTED	REDACTED		https://www.ancestry.com/	REDACTED	unknown		0	17		USA			http://twitter.com/Lorrainespeaks/statuses/981693253857587201		bde4a6f84343b196dc859ef46c275942	https://t.co/VWTR4v3Pud, http://ancestry.com	REDACTED		reply	981606237119885312	null	17	96	0	http://twitter.com/NBCNews/statuses/981606237119885312		0		2233	false	2022-10-18T14:35:33.946+0000
24206							2018-04-05 02:22:29.0	@Ancestry Sell them to all intelligence and law enforcement agencies, obviously.	neutral	en	USA	NORTH AMERICA	North America	United States of America			2022-10-18T14:35:33.946+0000	REDACTED	REDACTED			REDACTED	unknown		0	1531		USA		@ancestry	http://twitter.com/KeepitWhole/statuses/981718690034053121		5e7a5cc566dd5fe3c743ec20868947d7		REDACTED		reply	840236431658246144	null	1531	1475	0	http://twitter.com/Ancestry/statuses/840236431658246144		0		27049	false	2022-10-18T14:35:33.946+0000
24205							2018-04-05 03:12:39.0	Another reason why #dna test shouldnt be allow via these sites like @Ancestry. Cause you can bet your ass they are handing these result over to law enforcement https://t.co/3mXOg3ln3x	neutral	en	USA	NORTH AMERICA	North America	United States of America		individual	2022-10-18T14:35:33.946+0000	REDACTED	REDACTED		https://twitter.com/cnn/status/981728414997598209	REDACTED	male	#dna	0	51	Politics	USA		@ancestry	http://twitter.com/snt3056/statuses/981731314310270976		56f93d34bbbe4e421a21050b75483664	https://t.co/3mXOg3ln3x	REDACTED		post	0	null	51	237	0			0		2457	false	2022-10-18T14:35:33.946+0000
24204							2018-04-05 19:46:53.0	@Ancestry Something to think about, law enforcement agencies can and will subpoena your DNA/other information you provided to Ancestry. Presumably, this means any government agencies can do the same.	neutral	en	USA	NORTH AMERICA	North America	United States of America			2022-10-18T14:35:33.946+0000	REDACTED	REDACTED			REDACTED	unknown		0	672		USA			http://twitter.com/NeverADemAgain/statuses/981981521010540545		33874789560d675ecaabc351afe54d72		REDACTED		reply	905225735224279040	null	672	562	0	http://twitter.com/Ancestry/statuses/905225735224279040		0		18935	false	2022-10-18T14:35:33.946+0000
24203							2018-04-05 19:50:37.0	Colleen Fitzpatrick, founder of @Identifinders, describes how she used forensic genealogy to narrow a list of 2,000 suspects to just 5 and helped the Phoenix PD catch the Canal Killer. https://t.co/mXGc4zuhtc	neutral	en	USA	NORTH AMERICA	North America	United States of America	USA.WI.Madison	organisational	2022-10-18T14:35:33.946+0000	REDACTED	REDACTED	Madison	https://www.youtube.com/watch?v=_CrN5yWN5To&feature=youtu.be	REDACTED			7.7	2180		Madison, WI, USA		@identifinders	http://twitter.com/ishinews/statuses/981982459456839680		45f5a9f7bdf5f7f0d21a874b3431e286	https://t.co/mXGc4zuhtc, https://youtu.be/_CrN5yWN5To	REDACTED		post	0	null	729	621	0			1		3042	false	2022-10-18T14:35:33.946+0000
24202							2018-04-05 23:21:37.0	Genealogists connect John Doe's ancestry to northern NM https://t.co/8Qzd3i1iKI via @YouTube proof dna sites are giving your dna to law enforcement @Ancestry @23andMe	neutral	en	USA	NORTH AMERICA	North America	United States of America		individual	2022-10-18T14:35:33.949+0000	REDACTED	REDACTED		https://www.youtube.com/watch?v=KltGSYQRrDw&feature=youtu.be	REDACTED	male		0	51	Politics	USA		@youtube, @ancestry, @23andme	http://twitter.com/snt3056/statuses/982035561849544704		20dc902077b0a48a09dbe5f0dd8ac7f6	https://t.co/8Qzd3i1iKI, https://youtu.be/KltGSYQRrDw	REDACTED		post	0	null	51	237	0			0		2460	false	2022-10-18T14:35:33.949+0000
24201							2018-04-06 12:14:12.0	@_David_Edward Like make you a suspect in a murder? https://t.co/obDZQUw32S	negative	en	USA	NORTH AMERICA	North America	United States of America		individual	2022-10-18T14:34:50.330+0000	REDACTED	REDACTED		https://www.wired.com/2015/10/familial-dna-evidence-turns-innocent-people-into-crime-suspects/	REDACTED	female		0	1454	Music, Family & Parenting, Politics, Automotive, Beauty/Health & Fitness, Sports	USA		@_david_edward	http://twitter.com/jenjhall/statuses/982229984872841217		7bcce70c8b5077a5356e39522def0b4a	https://t.co/obDZQUw32S	REDACTED		reply	982226125530124288	null	1454	1272	0	http://twitter.com/_David_Edward/statuses/982226125530124288		0		15821	false	2022-10-18T14:34:50.330+0000
24200							2018-04-07 01:10:26.0	New orleans filmmaker cleared in cold-case murder; false positive highlights limitations of familial dna searching news https://t.co/PfS6QwQ3eh - https://t.co/hAu9XV657Q	negative	en	USA	NORTH AMERICA	North America	United States of America	USA.KY.Louisville	individual	2022-10-18T14:34:16.373+0000	REDACTED	REDACTED	Louisville	http://www.theadvocate.com/, http://aboutdiseases.50r.in/new-orleans-filmmaker-cleared-in-cold-case-murder	REDACTED	female		0	271		Louisville, KY, USA			http://twitter.com/eggmanab/statuses/982425330542628866		1ea1468845a1ca3db78646cb886e7ca1	https://t.co/PfS6QwQ3eh, https://t.co/hAu9XV657Q, http://theadvocate.com, http://bit.ly/2Euy8wo	REDACTED		post	0	null	271	266	0			0		39977	false	2022-10-18T14:34:16.373+0000
24199							2018-04-08 04:11:38.0	@aiddya They also make the database available for law enforcement fishing expeditions. Like finding a likely familial DNA match and sending a relative to prison.	neutral	en	USA	NORTH AMERICA	North America	United States of America	USA.NC.Raleigh		2022-10-18T14:34:14.250+0000	REDACTED	REDACTED	Raleigh		REDACTED	unknown		0.9	1791		Raleigh, NC, USA			http://twitter.com/NCdogs4Hillary/statuses/982833321750212609		919296b3c06b08239310dce826a5ffcf		REDACTED		reply	982830676440330240	null	1791	3319	0	http://twitter.com/aiddya/statuses/982830676440330240		0		17334	false	2022-10-18T14:34:14.250+0000
24198							2018-04-08 17:32:02.0	Interesting quote: "Just think of how many murders, rapes, and other violent crimes could be solved if law enforcement could enter the DNA from crime scenes into these databases [23 and Me and https://t.co/7SNwMFR7lq] and be... https://t.co/3bviLN4QGK	neutral	en	USA	NORTH AMERICA	North America	United States of America			2022-10-18T14:34:14.250+0000	REDACTED	REDACTED		https://www.ancestry.com/, https://www.facebook.com/IFRTALA/posts/1879601472114872	REDACTED	unknown		0	1238		USA			http://twitter.com/IFRT_ALA/statuses/983034746270863360		86f826907c43d3747e2bc72ad7abf8ef	https://t.co/7SNwMFR7lq, https://t.co/3bviLN4QGK, http://Ancestry.com	REDACTED		post	0	null	1238	94	0			0		1484	false	2022-10-18T14:34:14.250+0000
24197							2018-04-08 19:47:03.0	@exjon The unexpected results of that familial DNA test must have been more accurate than I originally thought....	neutral	en	USA	NORTH AMERICA	North America	United States of America			2022-10-18T14:34:14.250+0000	REDACTED	REDACTED			REDACTED	male		0	1468		USA		@exjon	http://twitter.com/MichaelDaudel/statuses/983068725703163904		fcb2f2cd665d9ed3e632f62f9f24427c		REDACTED		reply	983067089186439168	null	1468	1429	0	http://twitter.com/exjon/statuses/983067089186439168		0		9799	false	2022-10-18T14:34:14.250+0000
24196							2018-04-09 15:07:25.0	@seankent @CollinRugg If you want to compare our HUMAN sexuality and HUMAN morals to animals, then I suggest you start demanding that law enforcement start arresting animals for rape, and arrest those cheetahs for murdering those zebras. And there's no "common ancestry" w/Chimps. Gladly debate that	neutral	en	USA	NORTH AMERICA	North America	United States of America	USA.IL.Springfield		2022-10-18T14:33:35.679+0000	REDACTED	REDACTED	Springfield		REDACTED	male		46.4	53455		Springfield, IL, USA			http://twitter.com/DoRtChristians/statuses/983360741670563840		bb8f65f46d5eaf5e7a281c23e3e9d487		REDACTED		reply	983141475344150528	null	53455	25318	0	http://twitter.com/seankent/statuses/983141475344150528		0		26232	false	2022-10-18T14:33:35.679+0000
24195							2018-04-09 15:11:27.0	@saramicheleeee .... Wut WHATSITCALLED?!? This case will be solved by a phone call and familial DNA. Someone’s gonna hear about this book and be like, “That sounds like my creepy moonfaced uncle”.	negative	en	USA	NORTH AMERICA	North America	United States of America	USA.UT.Salt Lake City		2022-10-18T14:33:35.679+0000	REDACTED	REDACTED	Salt Lake City		REDACTED	female		0	619		Salt Lake City, UT, USA			http://twitter.com/GnarleyQuinnCos/statuses/983361756314517504		7ff3594917cdad920f04ed1d586910c1		REDACTED		reply	983360800050958336	null	619	208	0	http://twitter.com/saramicheleeee/statuses/983360800050958336		0		5504	false	2022-10-18T14:33:35.679+0000
24194	RANDOM	exclude	exclude	exclude	exclude	exclude	2018-04-10 01:48:59.0	@10MinutesaDay4U @CrippledJerk @ginadem @CitizensFedUp @catrevenger @_WeStandUnited @KikiAdine @evilzoraklives @ooshdesign @efhmc1942 @barbls23 @SaneSophisticat @PacificBerry @Selena_Adera @ChocoHarveyMilk @pollyollydoodle @Maggie_Klaus @cherokeesher2 @MrDane1982 @wendytheflea @WalktheTalkBern @BravenakBlog @KatAdler21 @ckn4502 @AsperGirl @Gabbiedrice78K @Ange_Amene @Chrisnotmypotus @Deemoney521 …	neutral	en	USA	NORTH AMERICA	North America	United States of America		individual	2022-10-18T14:32:52.352+0000	REDACTED	REDACTED			REDACTED	unknown		2.3	2023	Animals & Pets	OR, USA			http://twitter.com/mommalaurie101/statuses/983522195992227840		ac79223689036f22519042135c091dfc		REDACTED		reply	983508471747399681	null	2023	2094	0	http://twitter.com/10MinutesaDay4U/statuses/983508471747399681		0		57954	false	2022-10-18T14:32:52.352+0000
24193							2018-04-10 23:08:52.0	Through the help of DPS and familial DNA testing, detectives were able to track down the suspect. DPS says Arizona is one of only 12 states that have this tool.	neutral	en	USA	NORTH AMERICA	North America	United States of America	USA.AZ.Mesa		2022-10-18T14:32:52.351+0000	REDACTED	REDACTED	Mesa		REDACTED	male		66.6	417924		Mesa, AZ, USA			http://twitter.com/NickCiletti/statuses/983844290697707520		c927ae0a375f3ec6f0b6c10e891eb61e		REDACTED		post	0	null	4423	359	0			6		18093	true	2022-10-18T14:32:52.351+0000
24192							2018-04-10 23:10:38.0	Department of Public safety says familial DNA is what linked 42 yr old Ian Mitcham to the murder. #Fox10Phoenix	neutral	en	USA	NORTH AMERICA	North America	United States of America	USA.AZ.Phoenix		2022-10-18T14:32:52.351+0000	REDACTED	REDACTED	Phoenix		REDACTED	female	#fox10phoenix	63.9	297367		Phoenix, AZ, USA			http://twitter.com/Fox10Danielle/statuses/983844736749322246		972a3d136445b9fbac326adeeace237c		REDACTED		post	0	null	4807	584	0			5		5224	true	2022-10-18T14:32:52.351+0000
24191							2018-04-10 23:10:53.0	RT @Fox10Danielle Department of Public safety says familial DNA is what linked 42 yr old Ian Mitcham to the murder. #Fox10Phoenix	negative	en	USA	NORTH AMERICA	North America	United States of America			2022-10-18T14:32:52.350+0000	REDACTED	REDACTED			REDACTED	unknown	#fox10phoenix	5.5	2761		AZ, USA		@fox10danielle	http://twitter.com/Fox10Danielle/statuses/983844736749322246		dcc36d473f63ad2a189e2f8df40abc76		REDACTED	2018-04-10T23:10:38.000+0000	share	983844736749322246	null	2761	3614	0		http://twitter.com/Fox10Danielle/statuses/983844736749322246	0		47697	false	2022-10-18T14:32:52.350+0000
24190							2018-04-10 23:11:11.0	Investigators used the suspect's DNA from the crime scene and found his sibling already in prison. Process called 'familial DNA testing.' #azfamily	negative	en	USA	NORTH AMERICA	North America	United States of America	USA.AZ.Phoenix		2022-10-18T14:32:52.350+0000	REDACTED	REDACTED	Phoenix		REDACTED	female	#azfamily	62.2	252023		Scottsdale, AZ, USA			http://twitter.com/LaurenReimerTV/statuses/983844874599280640		9e7462b8f29b65ec3d16bbc665ff90fd		REDACTED		post	0	null	2031	1116	0			2		1529	true	2022-10-18T14:32:52.350+0000
24189							2018-04-10 23:11:35.0	This is the mugshot of Ian Mitcham, who was already in an Arizona prison, he was identified as a suspect in Allison Feldman's murder, through a new system called familial DNA testing. #Fox9 https://t.co/upeSlReCvv	negative	en	USA	NORTH AMERICA	North America	United States of America	USA.MN.Minneapolis		2022-10-18T14:32:52.351+0000	REDACTED	REDACTED	Minneapolis	https://twitter.com/Fox10Danielle/status/983843485080993792	REDACTED	female	#fox9	56.8	131436		Minneapolis, MN, USA			http://twitter.com/CPalladinoFox9/statuses/983844973324808192		bccde8a6a7dbdb925a0fc474fd4be88c	https://t.co/upeSlReCvv	REDACTED		post	0	null	3418	5002	0			2		4354	true	2022-10-18T14:32:52.351+0000
24188							2018-04-10 23:11:47.0	This is the mugshot of Ian Mitcham, who was already in an Arizona prison, he was identified as a suspect in Allison Feldman's murder, through a new system called familial DNA testing. #Fox9 https://t.co/upeSlReCvv https://t.co/upeSlReCvv	negative	en	USA	NORTH AMERICA	North America	United States of America	USA.MN.Minneapolis		2022-10-18T14:32:52.350+0000	REDACTED	REDACTED	Minneapolis	https://twitter.com/Fox10Danielle/status/983843485080993792	REDACTED	female	#fox9	60.1	169426		Minneapolis, MN, USA			http://twitter.com/CPalladinoFox9/statuses/983845024461832192		29d7a441866c7b47e456f86f5ef8879f	https://t.co/upeSlReCvv	REDACTED		post	0	null	3418	5002	1			7		4355	true	2022-10-18T14:32:52.350+0000
24187							2018-04-10 23:12:04.0	RT @NickCiletti Through the help of DPS and familial DNA testing, detectives were able to track down the suspect. DPS says Arizona is one of only 12 states that have this tool.	neutral	en	USA	NORTH AMERICA	North America	United States of America	USA.AZ.Phoenix	organisational	2022-10-18T14:32:52.350+0000	REDACTED	REDACTED	Phoenix		REDACTED			62.9	407940		Phoenix, AZ, USA			http://twitter.com/NickCiletti/statuses/983844290697707520		5226612c46849246d3d6596db23cebbf		REDACTED	2018-04-10T23:08:52.000+0000	share	983844290697707520	null	407940	63907	0		http://twitter.com/NickCiletti/statuses/983844290697707520	0		206722	true	2022-10-18T14:32:52.350+0000
24186							2018-04-10 23:12:09.0	RT @CPalladinoFox9 This is the mugshot of Ian Mitcham, who was already in an Arizona prison, he was identified as a suspect in Allison Feldman's murder, through a new system called familial DNA testing. #Fox9 https://t.co/upeSlReCvv https://t.co/upeSlReCvv	negative	en	USA	NORTH AMERICA	North America	United States of America	USA.MN.Minneapolis		2022-10-18T14:32:52.352+0000	REDACTED	REDACTED	Minneapolis	https://twitter.com/Fox10Danielle/status/983843485080993792	REDACTED	unknown	#fox9	53.2	120081		Minneapolis, MN, USA			http://twitter.com/CPalladinoFox9/statuses/983845024461832192		49340fd695f4fe3a0d15845e1364f1e9	https://t.co/upeSlReCvv	REDACTED	2018-04-10T23:11:47.000+0000	share	983845024461832192	null	120081	647	0		http://twitter.com/CPalladinoFox9/statuses/983845024461832192	0		70004	true	2022-10-18T14:32:52.352+0000
24185							2018-04-10 23:12:21.0	RT @CPalladinoFox9 This is the mugshot of Ian Mitcham, who was already in an Arizona prison, he was identified as a suspect in Allison Feldman's murder, through a new system called familial DNA testing. #Fox9 https://t.co/upeSlReCvv	negative	en	USA	NORTH AMERICA	North America	United States of America	USA.MN.Minneapolis		2022-10-18T14:32:52.351+0000	REDACTED	REDACTED	Minneapolis	https://twitter.com/Fox10Danielle/status/983843485080993792	REDACTED	unknown	#fox9	53.2	120081		Minneapolis, MN, USA			http://twitter.com/CPalladinoFox9/statuses/983844973324808192		57f206a2d08bddb5275086c9ce6e4277	https://t.co/upeSlReCvv	REDACTED	2018-04-10T23:11:35.000+0000	share	983844973324808192	null	120081	647	0		http://twitter.com/CPalladinoFox9/statuses/983844973324808192	0		70005	true	2022-10-18T14:32:52.351+0000
24184							2018-04-10 23:12:22.0	42 year old Ian L Mitcham arrested in brutal murder of Allison #Feldman. #FamilialDNATesting credited for connecting him to crime. ID a suspect in custody in an AZ prison that had familial DNA linkage to a crime scene. Used to solve "Grim Sleeper" murder case in L.A. https://t.co/MnZrDZt74U	negative	en	USA	NORTH AMERICA	North America	United States of America	USA.AZ.Phoenix		2022-10-18T14:32:52.351+0000	REDACTED	REDACTED	Phoenix		REDACTED	female	#feldman, #familialdnatesting	63.7	288641		Phoenix, AZ, USA	http://pbs.twimg.com/media/DadRAr_VMAAAvfS.jpg		http://twitter.com/KariLakeFox10/statuses/983845170473873409		e494af662889bf6535890bbe4427b8ae	https://t.co/MnZrDZt74U	REDACTED		post	0	null	8078	961	1			2		8679	true	2022-10-18T14:32:52.351+0000
24183							2018-04-10 23:12:47.0	RT @LaurenReimerTV Investigators used the suspect's DNA from the crime scene and found his sibling already in prison. Process called 'familial DNA testing.' #azfamily	negative	en	USA	NORTH AMERICA	North America	United States of America	USA.AZ.Tucson		2022-10-18T14:32:52.351+0000	REDACTED	REDACTED	Tucson		REDACTED	male	#azfamily	0	647		Tucson, AZ, USA			http://twitter.com/LaurenReimerTV/statuses/983844874599280640		84f77f201b75204ae6fbb3c5c30cab0a		REDACTED	2018-04-10T23:11:11.000+0000	share	983844874599280640	null	647	897	0		http://twitter.com/LaurenReimerTV/statuses/983844874599280640	0		3157	false	2022-10-18T14:32:52.351+0000
24182							2018-04-10 23:13:27.0	RT @LaurenReimerTV Investigators used the suspect's DNA from the crime scene and found his sibling already in prison. Process called 'familial DNA testing.' #azfamily	negative	en	USA	NORTH AMERICA	North America	United States of America	USA.AZ.Phoenix	organisational	2022-10-18T14:32:52.351+0000	REDACTED	REDACTED	Phoenix		REDACTED		#azfamily	59	249345		Phoenix, AZ, USA			http://twitter.com/LaurenReimerTV/statuses/983844874599280640		57aa3158f6b84510025aff61e1b606fa		REDACTED	2018-04-10T23:11:11.000+0000	share	983844874599280640	null	249345	212	0		http://twitter.com/LaurenReimerTV/statuses/983844874599280640	0		119807	true	2022-10-18T14:32:52.351+0000
24181							2018-04-10 23:13:52.0	RT @CPalladinoFox9 This is the mugshot of Ian Mitcham, who was already in an Arizona prison, he was identified as a suspect in Allison Feldman's murder, through a new system called familial DNA testing. #Fox9 https://t.co/upeSlReCvv	negative	en	USA	NORTH AMERICA	North America	United States of America			2022-10-18T14:32:52.352+0000	REDACTED	REDACTED		https://twitter.com/Fox10Danielle/status/983843485080993792	REDACTED	unknown	#fox9	29.5	7937		USA			http://twitter.com/CPalladinoFox9/statuses/983844973324808192		5cac8c06c4d736103c92cfbf28e379e3	https://t.co/upeSlReCvv	REDACTED	2018-04-10T23:11:35.000+0000	share	983844973324808192	null	7937	1419	0		http://twitter.com/CPalladinoFox9/statuses/983844973324808192	0		21328	true	2022-10-18T14:32:52.352+0000
24180							2018-04-10 23:14:16.0	RT @Fox10Danielle Department of Public safety says familial DNA is what linked 42 yr old Ian Mitcham to the murder. #Fox10Phoenix	negative	en	USA	NORTH AMERICA	North America	United States of America	USA.AZ.Phoenix	individual	2022-10-18T14:32:52.352+0000	REDACTED	REDACTED	Phoenix		REDACTED	male	#fox10phoenix	30.4	8625	Travel, TV, Books	Phoenix, AZ, USA		@fox10danielle	http://twitter.com/Fox10Danielle/statuses/983844736749322246	{profession=Journalist, jobTitle=Reporter}	e02858fb0518acc469bd57b0e51a5b5a		REDACTED	2018-04-10T23:10:38.000+0000	share	983844736749322246	null	8625	2506	0		http://twitter.com/Fox10Danielle/statuses/983844736749322246	0		8180	true	2022-10-18T14:32:52.352+0000
24179							2018-04-10 23:14:23.0	RT @Fox10Danielle Department of Public safety says familial DNA is what linked 42 yr old Ian Mitcham to the murder. #Fox10Phoenix	negative	en	USA	NORTH AMERICA	North America	United States of America	USA.AZ.Phoenix		2022-10-18T14:32:52.350+0000	REDACTED	REDACTED	Phoenix		REDACTED	male	#fox10phoenix	0	1137		Phoenix, AZ, USA		@fox10danielle	http://twitter.com/Fox10Danielle/statuses/983844736749322246		37d303b94767f11cef74b43ac30ddfe7		REDACTED	2018-04-10T23:10:38.000+0000	share	983844736749322246	null	1137	3169	0		http://twitter.com/Fox10Danielle/statuses/983844736749322246	0		12572	false	2022-10-18T14:32:52.350+0000
24178							2018-04-10 23:15:20.0	RT @Fox10Danielle Department of Public safety says familial DNA is what linked 42 yr old Ian Mitcham to the murder. #Fox10Phoenix	negative	en	USA	NORTH AMERICA	North America	United States of America	USA.AZ.Phoenix		2022-10-18T14:32:52.351+0000	REDACTED	REDACTED	Phoenix		REDACTED	unknown	#fox10phoenix	59.8	279954		Phoenix, AZ, USA		@fox10danielle	http://twitter.com/Fox10Danielle/statuses/983844736749322246		29e7684fec4a16865d8a1b0bbffb9240		REDACTED	2018-04-10T23:10:38.000+0000	share	983844736749322246	null	279954	1203	0		http://twitter.com/Fox10Danielle/statuses/983844736749322246	0		342377	true	2022-10-18T14:32:52.351+0000
24177							2018-04-10 23:15:22.0	RT @KariLakeFox10 42 year old Ian L Mitcham arrested in brutal murder of Allison #Feldman. #FamilialDNATesting credited for connecting him to crime. ID a suspect in custody in an AZ prison that had familial DNA linkage to a crime scene. Used to solve "Grim Sleeper" murder case in L.A. https://t.co/MnZrDZt74U	negative	en	USA	NORTH AMERICA	North America	United States of America	USA.AZ.Phoenix		2022-10-18T14:32:52.351+0000	REDACTED	REDACTED	Phoenix		REDACTED	unknown	#feldman, #familialdnatesting	59.8	279954		Phoenix, AZ, USA	http://pbs.twimg.com/media/DadRAr_VMAAAvfS.jpg		http://twitter.com/KariLakeFox10/statuses/983845170473873409		2b9d4bbf55e1f0a363c5f61a3a2dd319	https://t.co/MnZrDZt74U	REDACTED	2018-04-10T23:12:22.000+0000	share	983845170473873409	null	279954	1203	0		http://twitter.com/KariLakeFox10/statuses/983845170473873409	0		342378	true	2022-10-18T14:32:52.351+0000
24176							2018-04-10 23:15:23.0	RT @NickCiletti Through the help of DPS and familial DNA testing, detectives were able to track down the suspect. DPS says Arizona is one of only 12 states that have this tool.	neutral	en	USA	NORTH AMERICA	North America	United States of America			2022-10-18T14:32:52.350+0000	REDACTED	REDACTED			REDACTED	unknown		10.8	3722		CA, USA			http://twitter.com/NickCiletti/statuses/983844290697707520		eecb1c6ae37b45db3843585354863cd6		REDACTED	2018-04-10T23:08:52.000+0000	share	983844290697707520	null	3722	3226	0		http://twitter.com/NickCiletti/statuses/983844290697707520	0		397813	false	2022-10-18T14:32:52.350+0000
24175							2018-04-10 23:19:11.0	RT @NickCiletti Through the help of DPS and familial DNA testing, detectives were able to track down the suspect. DPS says Arizona is one of only 12 states that have this tool.	neutral	en	USA	NORTH AMERICA	North America	United States of America	USA.MN.Minneapolis		2022-10-18T14:32:52.352+0000	REDACTED	REDACTED	Minneapolis		REDACTED	unknown		0	614		Minneapolis, MN, USA			http://twitter.com/NickCiletti/statuses/983844290697707520		7714c03a6ffa3fb7af74f4d2186da829		REDACTED	2018-04-10T23:08:52.000+0000	share	983844290697707520	null	614	3215	0		http://twitter.com/NickCiletti/statuses/983844290697707520	0		19043	false	2022-10-18T14:32:52.352+0000
24174							2018-04-10 23:20:35.0	Ian Mitchams DNA was linked to his brother who is serving in prison on a molestation charge. This is the first time Familial DNA testing was used in Arizona. #Fox10Phoenix	neutral	en	USA	NORTH AMERICA	North America	United States of America	USA.AZ.Phoenix		2022-10-18T14:32:52.351+0000	REDACTED	REDACTED	Phoenix		REDACTED	female	#fox10phoenix	40.5	17033		Phoenix, AZ, USA			http://twitter.com/Fox10Danielle/statuses/983847237888294912		07fc23b7d6b775bbbfe18c3725925b9a		REDACTED		post	0	null	4807	584	0			4		5225	true	2022-10-18T14:32:52.351+0000
24173							2018-04-10 23:20:43.0	RT @CPalladinoFox9 This is the mugshot of Ian Mitcham, who was already in an Arizona prison, he was identified as a suspect in Allison Feldman's murder, through a new system called familial DNA testing. #Fox9 https://t.co/upeSlReCvv https://t.co/upeSlReCvv	negative	en	USA	NORTH AMERICA	North America	United States of America	USA.MN.Minneapolis		2022-10-18T14:32:52.352+0000	REDACTED	REDACTED	Minneapolis	https://twitter.com/Fox10Danielle/status/983843485080993792	REDACTED	unknown	#fox9	0	614		Minneapolis, MN, USA			http://twitter.com/CPalladinoFox9/statuses/983845024461832192		45c88c8c1579b79e8b9394b9c2242a5f	https://t.co/upeSlReCvv	REDACTED	2018-04-10T23:11:47.000+0000	share	983845024461832192	null	614	3215	0		http://twitter.com/CPalladinoFox9/statuses/983845024461832192	0		19045	false	2022-10-18T14:32:52.352+0000
24172							2018-04-10 23:21:59.0	RT @NickCiletti Through the help of DPS and familial DNA testing, detectives were able to track down the suspect. DPS says Arizona is one of only 12 states that have this tool.	neutral	en	USA	NORTH AMERICA	North America	United States of America	USA.AZ.Mesa		2022-10-18T14:32:52.352+0000	REDACTED	REDACTED	Mesa		REDACTED	female		0	299		Mesa, AZ, USA			http://twitter.com/NickCiletti/statuses/983844290697707520		05304d7cb8634aaca84860e65e68230b		REDACTED	2018-04-10T23:08:52.000+0000	share	983844290697707520	null	299	700	0		http://twitter.com/NickCiletti/statuses/983844290697707520	0		10399	false	2022-10-18T14:32:52.352+0000
24171							2018-04-10 23:22:34.0	RT @Fox10Danielle Ian Mitchams DNA was linked to his brother who is serving in prison on a molestation charge. This is the first time Familial DNA testing was used in Arizona. #Fox10Phoenix	neutral	en	USA	NORTH AMERICA	North America	United States of America			2022-10-18T14:32:52.352+0000	REDACTED	REDACTED			REDACTED	male	#fox10phoenix	4.4	2458		USA			http://twitter.com/Fox10Danielle/statuses/983847237888294912		46b839d2a4a19cd91f73686401607493		REDACTED	2018-04-10T23:20:35.000+0000	share	983847237888294912	null	2458	2150	0		http://twitter.com/Fox10Danielle/statuses/983847237888294912	0		21099	false	2022-10-18T14:32:52.352+0000
24170							2018-04-10 23:24:05.0	RT @Fox10Danielle Ian Mitchams DNA was linked to his brother who is serving in prison on a molestation charge. This is the first time Familial DNA testing was used in Arizona. #Fox10Phoenix	neutral	en	USA	NORTH AMERICA	North America	United States of America	USA.AZ.Phoenix	individual	2022-10-18T14:32:52.351+0000	REDACTED	REDACTED	Phoenix		REDACTED	male	#fox10phoenix	30.4	8625	Travel, TV, Books	Phoenix, AZ, USA			http://twitter.com/Fox10Danielle/statuses/983847237888294912	{profession=Journalist, jobTitle=Reporter}	8293cc43ff1ca89792baafd387afdb3a		REDACTED	2018-04-10T23:20:35.000+0000	share	983847237888294912	null	8625	2506	0		http://twitter.com/Fox10Danielle/statuses/983847237888294912	0		8181	true	2022-10-18T14:32:52.351+0000
24169							2018-04-10 23:27:37.0	RT @KariLakeFox10 42 year old Ian L Mitcham arrested in brutal murder of Allison #Feldman. #FamilialDNATesting credited for connecting him to crime. ID a suspect in custody in an AZ prison that had familial DNA linkage to a crime scene. Used to solve "Grim Sleeper" murder case in L.A. https://t.co/MnZrDZt74U	negative	en	USA	NORTH AMERICA	North America	United States of America	USA.AZ.Phoenix		2022-10-18T14:32:52.351+0000	REDACTED	REDACTED	Phoenix		REDACTED	unknown	#feldman, #familialdnatesting	0	305		Phoenix, AZ, USA	http://pbs.twimg.com/media/DadRAr_VMAAAvfS.jpg		http://twitter.com/KariLakeFox10/statuses/983845170473873409		c6037aa092aa4de86b857328b73147b7	https://t.co/MnZrDZt74U	REDACTED	2018-04-10T23:12:22.000+0000	share	983845170473873409	null	305	268	0		http://twitter.com/KariLakeFox10/statuses/983845170473873409	0		1297	false	2022-10-18T14:32:52.351+0000
24168							2018-04-10 23:27:40.0	Arizona is 1 of only 12 states to have Familial DNA testing. The testing done in the murder case of Allison Feldman cost $35,000. This was the first test done in the state. #fox10phoenix	neutral	en	USA	NORTH AMERICA	North America	United States of America	USA.AZ.Phoenix		2022-10-18T14:32:52.350+0000	REDACTED	REDACTED	Phoenix		REDACTED	female	#fox10phoenix	64.1	289564		Phoenix, AZ, USA			http://twitter.com/Fox10Danielle/statuses/983849021943918593		6d049e57a5ee817682c5e1fe62f01f13		REDACTED		post	0	null	4808	584	2			3		5226	true	2022-10-18T14:32:52.350+0000
24167							2018-04-10 23:27:48.0	RT @Fox10Danielle Ian Mitchams DNA was linked to his brother who is serving in prison on a molestation charge. This is the first time Familial DNA testing was used in Arizona. #Fox10Phoenix	neutral	en	USA	NORTH AMERICA	North America	United States of America	USA.AZ.Phoenix	individual	2022-10-18T14:32:52.352+0000	REDACTED	REDACTED	Phoenix		REDACTED	female	#fox10phoenix	0	1060	Automotive	Phoenix, AZ, USA			http://twitter.com/Fox10Danielle/statuses/983847237888294912		0338d8648bc991bdd7eeab2cdc381616		REDACTED	2018-04-10T23:20:35.000+0000	share	983847237888294912	null	1060	752	0		http://twitter.com/Fox10Danielle/statuses/983847237888294912	0		53290	false	2022-10-18T14:32:52.352+0000
24166							2018-04-10 23:27:59.0	RT @Fox10Danielle Arizona is 1 of only 12 states to have Familial DNA testing. The testing done in the murder case of Allison Feldman cost $35,000. This was the first test done in the state. #fox10phoenix	neutral	en	USA	NORTH AMERICA	North America	United States of America	USA.AZ.Phoenix		2022-10-18T14:32:52.350+0000	REDACTED	REDACTED	Phoenix		REDACTED	unknown	#fox10phoenix	59.8	279956		Phoenix, AZ, USA			http://twitter.com/Fox10Danielle/statuses/983849021943918593		4337e48064e38028b197122a00ad51fa		REDACTED	2018-04-10T23:27:40.000+0000	share	983849021943918593	null	279956	1203	0		http://twitter.com/Fox10Danielle/statuses/983849021943918593	0		342380	true	2022-10-18T14:32:52.350+0000
24165							2018-04-10 23:28:03.0	RT @Fox10Danielle Arizona is 1 of only 12 states to have Familial DNA testing. The testing done in the murder case of Allison Feldman cost $35,000. This was the first test done in the state. #fox10phoenix	neutral	en	USA	NORTH AMERICA	North America	United States of America			2022-10-18T14:32:52.352+0000	REDACTED	REDACTED			REDACTED	unknown	#fox10phoenix	5.5	2762		AZ, USA			http://twitter.com/Fox10Danielle/statuses/983849021943918593		166ac8f988701b29996cb5cae378f0c9		REDACTED	2018-04-10T23:27:40.000+0000	share	983849021943918593	null	2762	3615	0		http://twitter.com/Fox10Danielle/statuses/983849021943918593	0		47708	false	2022-10-18T14:32:52.352+0000
24164							2018-04-10 23:30:43.0	RT @Fox10Danielle Department of Public safety says familial DNA is what linked 42 yr old Ian Mitcham to the murder. #Fox10Phoenix	negative	en	USA	NORTH AMERICA	North America	United States of America			2022-10-18T14:32:52.352+0000	REDACTED	REDACTED			REDACTED	female	#fox10phoenix	0	83		AZ, USA		@fox10danielle	http://twitter.com/Fox10Danielle/statuses/983844736749322246		73cf97dc413720d396357f874ca59741		REDACTED	2018-04-10T23:10:38.000+0000	share	983844736749322246	null	83	235	0		http://twitter.com/Fox10Danielle/statuses/983844736749322246	0		300	false	2022-10-18T14:32:52.352+0000
24163							2018-04-10 23:30:48.0	RT @Fox10Danielle Ian Mitchams DNA was linked to his brother who is serving in prison on a molestation charge. This is the first time Familial DNA testing was used in Arizona. #Fox10Phoenix	neutral	en	USA	NORTH AMERICA	North America	United States of America			2022-10-18T14:32:52.353+0000	REDACTED	REDACTED			REDACTED	female	#fox10phoenix	0	83		AZ, USA			http://twitter.com/Fox10Danielle/statuses/983847237888294912		6d6f1a7f204dd3dceac9ee7b605fa714		REDACTED	2018-04-10T23:20:35.000+0000	share	983847237888294912	null	83	235	0		http://twitter.com/Fox10Danielle/statuses/983847237888294912	0		301	false	2022-10-18T14:32:52.353+0000
24162							2018-04-10 23:32:33.0	Police say they arrested Ian Mitcham on first degree murder in Allison Feldman’s death by using Familial DNA. With the help of @Arizona_DPS they linked DNA found at the scene to Mitchams brother who’s behind bars and then linked it to Mitcham. https://t.co/FYodqUnUIc	negative	en	USA	NORTH AMERICA	North America	United States of America	USA.AZ.Tucson		2022-10-18T14:32:52.351+0000	REDACTED	REDACTED	Tucson		REDACTED	female		31.8	10098		Tucson, AZ, USA	http://pbs.twimg.com/media/DadWlYrX4AIRbM6.jpg	@arizona_dps	http://twitter.com/StellaInger/statuses/983850250635890688		57932591baea11e365b3247a6f9ab62c	https://t.co/FYodqUnUIc	REDACTED		post	0	null	10098	4434	0			0		36065	true	2022-10-18T14:32:52.351+0000
24161							2018-04-10 23:34:38.0	This is huge news. This happened about a mile from where I lived from 2013-2015, and a testament to why every state should adopt familial DNA testing. Arizona now only the 12th. https://t.co/SKT1ISvbm3	negative	en	USA	NORTH AMERICA	North America	United States of America			2022-10-18T14:32:52.351+0000	REDACTED	REDACTED		https://twitter.com/nickciletti/status/983843385344536581	REDACTED	unknown		0	355		USA			http://twitter.com/Mike_McP/statuses/983850777142738944		bd136b61c39092eb7e24e3e1872dc196	https://t.co/SKT1ISvbm3	REDACTED		post	0	null	355	398	0			0		14960	false	2022-10-18T14:32:52.351+0000
24160							2018-04-10 23:37:15.0	RT @CPalladinoFox9 This is the mugshot of Ian Mitcham, who was already in an Arizona prison, he was identified as a suspect in Allison Feldman's murder, through a new system called familial DNA testing. #Fox9 https://t.co/upeSlReCvv https://t.co/upeSlReCvv	negative	en	USA	NORTH AMERICA	North America	United States of America	USA.FL.Miami		2022-10-18T14:32:52.351+0000	REDACTED	REDACTED	Miami	https://twitter.com/Fox10Danielle/status/983843485080993792	REDACTED	unknown	#fox9	30.8	9074		Miami, FL, USA			http://twitter.com/CPalladinoFox9/statuses/983845024461832192		6b3f720dec7513624689f0996c7ced97	https://t.co/upeSlReCvv	REDACTED	2018-04-10T23:11:47.000+0000	share	983845024461832192	null	9074	8313	0		http://twitter.com/CPalladinoFox9/statuses/983845024461832192	0		408328	false	2022-10-18T14:32:52.351+0000
24159	RANDOM	exclude	exclude	exclude	exclude	exclude	2018-04-10 23:39:06.0	Arizona is 1 of only 12 states to have Familial DNA testing. The testing done in the murder case of Allison Feldman… https://t.co/AdroPs7WRG	neutral	en	USA	NORTH AMERICA	North America	United States of America	USA.AZ.Phoenix		2022-10-18T14:32:52.352+0000	REDACTED	REDACTED	Phoenix	http://toplocalnow.com/us/phoenix/at/16#t14469897	REDACTED	unknown		5.4	2729		Phoenix, AZ, USA			http://twitter.com/PhoenixCP/statuses/983851899970637825		60d26417fcf8483810fd4935fb448bd5	https://t.co/AdroPs7WRG	REDACTED		post	0	null	2729	9	0			0		239691	false	2022-10-18T14:32:52.352+0000
24158							2018-04-10 23:52:52.0	RT @CPalladinoFox9 This is the mugshot of Ian Mitcham, who was already in an Arizona prison, he was identified as a suspect in Allison Feldman's murder, through a new system called familial DNA testing. #Fox9 https://t.co/upeSlReCvv https://t.co/upeSlReCvv	negative	en	USA	NORTH AMERICA	North America	United States of America		individual	2022-10-18T14:32:52.350+0000	REDACTED	REDACTED		https://twitter.com/Fox10Danielle/status/983843485080993792	REDACTED	female	#fox9	39.7	22694		USA			http://twitter.com/CPalladinoFox9/statuses/983845024461832192	{profession=Executive, jobTitle=President}	74591a11dc4d53c6af56b4da6de38cb6	https://t.co/upeSlReCvv	REDACTED	2018-04-10T23:11:47.000+0000	share	983845024461832192	null	22694	19773	0		http://twitter.com/CPalladinoFox9/statuses/983845024461832192	0		121223	false	2022-10-18T14:32:52.350+0000
24157							2018-04-11 01:04:01.0	RT @Fox10Danielle Arizona is 1 of only 12 states to have Familial DNA testing. The testing done in the murder case of Allison Feldman cost $35,000. This was the first test done in the state. #fox10phoenix	neutral	en	USA	NORTH AMERICA	North America	United States of America			2022-10-18T14:32:02.002+0000	REDACTED	REDACTED			REDACTED	unknown	#fox10phoenix	1.9	1958		USA			http://twitter.com/Fox10Danielle/statuses/983849021943918593		4ae0d3ca5cf4d7b8eef9019a7c0de353		REDACTED	2018-04-10T23:27:40.000+0000	share	983849021943918593	null	1958	4080	0		http://twitter.com/Fox10Danielle/statuses/983849021943918593	0		89080	false	2022-10-18T14:32:02.002+0000
24156							2018-04-11 01:14:04.0	Steve Garrett, Scottsdale Forensic Services Director says the cost for the familial DNA test is $35,000.	neutral	en	USA	NORTH AMERICA	North America	United States of America	USA.AZ.Phoenix		2022-10-18T14:32:02.002+0000	REDACTED	REDACTED	Phoenix		REDACTED	female		17.2	4084		Phoenix, AZ, USA			http://twitter.com/MariaHechanova/statuses/983875799852789760		e1c4d78cc0ee0fd0b935e83577e66e03		REDACTED		post	0	null	4084	3296	0			0		19186	true	2022-10-18T14:32:02.002+0000
24155							2018-04-11 01:17:34.0	Scottsdale PD exhausted all leads and reached out to DPS to conduct the familial DNA test. It’s the first time it’s ever been done in Arizona.	negative	en	USA	NORTH AMERICA	North America	United States of America	USA.AZ.Phoenix		2022-10-18T14:32:02.002+0000	REDACTED	REDACTED	Phoenix		REDACTED	female		17.2	4084		Phoenix, AZ, USA			http://twitter.com/MariaHechanova/statuses/983876680258224129		6bda0ef7badb2a8728958e0422a610f9		REDACTED		post	0	null	4084	3296	0			0		19188	true	2022-10-18T14:32:02.002+0000
24154							2018-04-11 01:40:31.0	RT @CPalladinoFox9 This is the mugshot of Ian Mitcham, who was already in an Arizona prison, he was identified as a suspect in Allison Feldman's murder, through a new system called familial DNA testing. #Fox9 https://t.co/upeSlReCvv https://t.co/upeSlReCvv	negative	en	USA	NORTH AMERICA	North America	United States of America		individual	2022-10-18T14:32:02.002+0000	REDACTED	REDACTED		https://twitter.com/Fox10Danielle/status/983843485080993792	REDACTED	female	#fox9	5.4	2718	Food & Drinks, Travel, Music, Photo & Video, Science, Environment, Fine arts, Sports	AZ, USA			http://twitter.com/CPalladinoFox9/statuses/983845024461832192	{profession=Artist, jobTitle=Freelance Photographer}	94e83fb3e1aee11ee3984964de3bcddd	https://t.co/upeSlReCvv	REDACTED	2018-04-10T23:11:47.000+0000	share	983845024461832192	null	2718	401	0		http://twitter.com/CPalladinoFox9/statuses/983845024461832192	0		495113	false	2022-10-18T14:32:02.002+0000
24153							2018-04-11 03:16:16.0	Scottsdale police said Tuesday that a familial DNA search helped lead to the arrest of a suspect in the 2015 murder of Allison Feldman. Ian L. Mitcham, 42, of Tempe, was arrested Tuesday and is being held on suspicion of first-degree murder. https://t.co/8WxaGnzxn9 @azcentral	negative	en	USA	NORTH AMERICA	North America	United States of America		organisational	2022-10-18T14:32:02.003+0000	REDACTED	REDACTED		https://www.azcentral.com/story/news/local/scottsdale-breaking/2018/04/10/scottsdale-police-arrest-made-2015-murder-allison-feldman/504982002/	REDACTED			65.8	424278	Technology	AZ, USA		@azcentral	http://twitter.com/azcentral/statuses/983906552292823040		2ceb2e5fe018d0130820dd621b9e4cff	https://t.co/8WxaGnzxn9	REDACTED		post	0	null	374108	6041	1			14		177717	true	2022-10-18T14:32:02.003+0000
24152							2018-04-11 03:17:58.0	RT @azcentral Scottsdale police said Tuesday that a familial DNA search helped lead to the arrest of a suspect in the 2015 murder of Allison Feldman. Ian L. Mitcham, 42, of Tempe, was arrested Tuesday and is being held on suspicion of first-degree murder. https://t.co/8WxaGnzxn9 @azcentral	negative	en	USA	NORTH AMERICA	North America	United States of America	USA.AZ.Phoenix		2022-10-18T14:32:02.003+0000	REDACTED	REDACTED	Phoenix	https://www.azcentral.com/story/news/local/scottsdale-breaking/2018/04/10/scottsdale-police-arrest-made-2015-murder-allison-feldman/504982002/	REDACTED	unknown		0	1492		Phoenix, AZ, USA		@azcentral	http://twitter.com/azcentral/statuses/983906552292823040		1fca8bc26a0c744f3a14e5a1e06aa5c9	https://t.co/8WxaGnzxn9	REDACTED	2018-04-11T03:16:16.000+0000	share	983906552292823040	null	1492	2105	0		http://twitter.com/azcentral/statuses/983906552292823040	0		110958	false	2022-10-18T14:32:02.003+0000
24151							2018-04-11 03:23:48.0	Scottsdale police said Tuesday that a familial DNA search helped lead to the arrest of a suspect in the 2015 murder of Allison Feldman. https://t.co/06cqcyRd1S @azcentral	negative	en	USA	NORTH AMERICA	North America	United States of America	USA.NV.Las Vegas	individual	2022-10-18T14:32:02.000+0000	REDACTED	REDACTED	Las Vegas	https://www.azcentral.com/story/news/local/scottsdale-breaking/2018/04/10/scottsdale-police-arrest-made-2015-murder-allison-feldman/504982002/	REDACTED	male		0.8	1773	Books	Las Vegas, NV, USA		@azcentral	http://twitter.com/copyjockey/statuses/983908444716449792	{profession=Journalist, jobTitle=Journalist}	3914cb6bdce8ebd1bb520a013cd7539c	https://t.co/06cqcyRd1S, https://bit.ly/2EB86HO	REDACTED		post	0	null	1773	1475	0			0		5833	false	2022-10-18T14:32:02.000+0000
24150							2018-04-11 03:59:50.0	RT @azcentral Scottsdale police said Tuesday that a familial DNA search helped lead to the arrest of a suspect in the 2015 murder of Allison Feldman. Ian L. Mitcham, 42, of Tempe, was arrested Tuesday and is being held on suspicion of first-degree murder. https://t.co/8WxaGnzxn9 @azcentral	negative	en	USA	NORTH AMERICA	North America	United States of America		individual	2022-10-18T14:32:02.003+0000	REDACTED	REDACTED		https://www.azcentral.com/story/news/local/scottsdale-breaking/2018/04/10/scottsdale-police-arrest-made-2015-murder-allison-feldman/504982002/	REDACTED	male		42.8	34581	Books, Sports	AZ, USA		@azcentral	http://twitter.com/azcentral/statuses/983906552292823040	{profession=Journalist, jobTitle=Columnist}	a6224169267522b5b25c5127d772feb7	https://t.co/8WxaGnzxn9	REDACTED	2018-04-11T03:16:16.000+0000	share	983906552292823040	null	34581	645	0		http://twitter.com/azcentral/statuses/983906552292823040	0		43950	true	2022-10-18T14:32:02.003+0000
24149							2018-04-11 04:39:15.0	RT @azcentral Scottsdale police said Tuesday that a familial DNA search helped lead to the arrest of a suspect in the 2015 murder of Allison Feldman. Ian L. Mitcham, 42, of Tempe, was arrested Tuesday and is being held on suspicion of first-degree murder. https://t.co/8WxaGnzxn9 @azcentral	negative	en	USA	NORTH AMERICA	North America	United States of America	USA.AZ.Phoenix	individual	2022-10-18T14:32:02.001+0000	REDACTED	REDACTED	Phoenix	https://www.azcentral.com/story/news/local/scottsdale-breaking/2018/04/10/scottsdale-police-arrest-made-2015-murder-allison-feldman/504982002/	REDACTED	female		0	1060	Automotive	Phoenix, AZ, USA		@azcentral	http://twitter.com/azcentral/statuses/983906552292823040		e6947fb07b38dff2e57e9e5d5ea4d1c8	https://t.co/8WxaGnzxn9	REDACTED	2018-04-11T03:16:16.000+0000	share	983906552292823040	null	1060	751	0		http://twitter.com/azcentral/statuses/983906552292823040	0		53304	false	2022-10-18T14:32:02.001+0000
24148							2018-04-11 04:46:22.0	@Eliseswain OMG!! Given what FB is doing with CA, just think what 23&me and Ancestry are doing with allllll that DNA data people are giving up willingly!! Do people REALLY think that data is not for sale? It IS! It's also being used in crime solving "familial DNA" style.	negative	en	USA	NORTH AMERICA	North America	United States of America			2022-10-18T14:32:02.001+0000	REDACTED	REDACTED			REDACTED	female		0	719		USA			http://twitter.com/TitaniumJanes/statuses/983929227031461890		0beb94f73b5751ef22efc1c5f2782dc0		REDACTED		reply	983919789931401216	null	719	662	0	http://twitter.com/Eliseswain/statuses/983919789931401216		0		61234	false	2022-10-18T14:32:02.001+0000
24147							2018-04-11 05:12:47.0	RT @azcentral Scottsdale police said Tuesday that a familial DNA search helped lead to the arrest of a suspect in the 2015 murder of Allison Feldman. Ian L. Mitcham, 42, of Tempe, was arrested Tuesday and is being held on suspicion of first-degree murder. https://t.co/8WxaGnzxn9 @azcentral	negative	en	USA	NORTH AMERICA	North America	United States of America			2022-10-18T14:32:02.002+0000	REDACTED	REDACTED		https://www.azcentral.com/story/news/local/scottsdale-breaking/2018/04/10/scottsdale-police-arrest-made-2015-murder-allison-feldman/504982002/	REDACTED	female		0	323		USA		@azcentral	http://twitter.com/azcentral/statuses/983906552292823040		ab2afe8d804e376ab6d89a19ba9e1318	https://t.co/8WxaGnzxn9	REDACTED	2018-04-11T03:16:16.000+0000	share	983906552292823040	null	323	304	0		http://twitter.com/azcentral/statuses/983906552292823040	0		1860	false	2022-10-18T14:32:02.002+0000
24146							2018-04-11 05:17:59.0	#Arizona familial DNA testing was also used in 2015 to make an arrest of the 1990 #ColdCase Phoenix Canal killer. @abc15 @FOX10Phoenix https://t.co/erMP8R4Hz6	neutral	en	USA	NORTH AMERICA	North America	United States of America		organisational	2022-10-18T14:32:02.003+0000	REDACTED	REDACTED		https://twitter.com/azfamily/status/983857081638793222	REDACTED	female	#arizona, #coldcase	0	290		AZ, USA		@abc15, @fox10phoenix	http://twitter.com/surealjackie/statuses/983937182283939840		949eb24fa4abccf2798dc8f1ba6bf1bf	https://t.co/erMP8R4Hz6	REDACTED		post	0	null	290	362	0			0		1230	false	2022-10-18T14:32:02.003+0000
24145	RANDOM	exclude	exclude	exclude	exclude	exclude	2018-04-11 05:24:15.0	What is Familial DNA? https://t.co/ptg7jrZD8c	neutral	en	USA	NORTH AMERICA	North America	United States of America	USA.AZ.Phoenix		2022-10-18T14:32:02.001+0000	REDACTED	REDACTED	Phoenix	http://www.fox10phoenix.com/news/arizona-news/what-is-familial-dna	REDACTED	unknown		60.2	280000		Phoenix, AZ, USA			http://twitter.com/FOX10Phoenix/statuses/983938758520160256		027fc63aae2ac0145a7d78b1486db438	https://t.co/ptg7jrZD8c, http://bit.ly/2HqGs3d	REDACTED		post	0	null	279989	1203	1			0		342423	true	2022-10-18T14:32:02.001+0000
24144							2018-04-11 13:24:43.0	Click here to learn how a familial DNA search led to an arrest in a murder case in Arizona this week: https://t.co/71X7uQ2HQD https://t.co/71X7uQ2HQD	neutral	en	USA	NORTH AMERICA	North America	United States of America			2022-10-18T14:32:01.999+0000	REDACTED	REDACTED		http://m.startribune.com/man-arrested-in-murder-of-former-minnesota-woman-in-arizona/479337593/	REDACTED	female		0	470		USA			http://twitter.com/AU_Forensics/statuses/984059672373137409		46ee655ee44ded4c4164f316d65acb8c	https://t.co/71X7uQ2HQD	REDACTED		post	0	null	470	266	0			0		599	false	2022-10-18T14:32:01.999+0000
24143							2018-04-11 14:04:45.0	Wondering what @thelauracoates would say about this. In Arizona, they caught an alleged killer this way yesterday. —-Family DNA Searches Seen as Crime-Solving Tool, and Intrusion on Rights https://t.co/TzIrliXM3i @SXMUrbanView @karenhunter @SylviaKAlston	negative	en	USA	NORTH AMERICA	North America	United States of America			2022-10-18T14:32:02.000+0000	REDACTED	REDACTED		https://www.nytimes.com/2017/01/27/nyregion/familial-dna-searching-karina-vetrano.html	REDACTED	female		0	104		AZ, USA		@thelauracoates, @sxmurbanview, @karenhunter, @sylviakalston	http://twitter.com/VKStinson/statuses/984069747464593409		3ef7ff734f5350af8a73eaa8cae53bd0	https://t.co/TzIrliXM3i	REDACTED		post	0	null	104	508	0			0		1045	false	2022-10-18T14:32:02.000+0000
24142							2018-04-11 18:17:43.0	Arizona Nabs Murder Suspect With Familial DNA Searching on First Try https://t.co/cS9YRLU7PH	neutral	en	USA	NORTH AMERICA	North America	United States of America	USA.VA.Richmond	individual	2022-10-18T14:32:02.000+0000	REDACTED	REDACTED	Richmond	https://www.forensicmag.com/news/2018/04/arizona-nabs-murder-suspect-familial-dna-searching-first-try#.Ws5RRaZTZks.twitter	REDACTED	unknown		0	351	Science, Politics	Richmond, VA, USA			http://twitter.com/bldesportes/statuses/984133408061353995	{profession=Legal, jobTitle=Lawyer}	1f3c8aaedd8c99b0aaa09a35d0a8e2a1	https://t.co/cS9YRLU7PH	REDACTED		post	0	null	351	833	0			0		1251	false	2022-10-18T14:32:02.000+0000
24141							2018-04-11 18:21:50.0	Arizona Nabs Murder Suspect With Familial DNA Searching on First Try https://t.co/RPY8C43CKs https://t.co/2QlE0U77dV	neutral	en	USA	NORTH AMERICA	North America	United States of America			2022-10-18T14:32:02.002+0000	REDACTED	REDACTED		https://www.forensicmag.com/news/2018/04/arizona-nabs-murder-suspect-familial-dna-searching-first-try?platform=hootsuite	REDACTED	unknown		40.1	11253		USA	http://pbs.twimg.com/media/DahZD4sX0AAohwP.jpg		http://twitter.com/ForensicMag/statuses/984134443920224266		73785d22aa10b45d00ef7828b4b491fa	https://t.co/RPY8C43CKs, https://t.co/2QlE0U77dV, http://ow.ly/rCOb30jrrAM	REDACTED		post	0	null	5774	110	1			4		3272	false	2022-10-18T14:32:02.002+0000
24140							2018-04-11 18:46:53.0	RT @ForensicMag Arizona Nabs Murder Suspect With Familial DNA Searching on First Try https://t.co/RPY8C43CKs https://t.co/2QlE0U77dV	neutral	en	USA	NORTH AMERICA	North America	United States of America	USA.NC.Fayetteville	individual	2022-10-18T14:32:02.001+0000	REDACTED	REDACTED	Fayetteville	https://www.forensicmag.com/news/2018/04/arizona-nabs-murder-suspect-familial-dna-searching-first-try?platform=hootsuite	REDACTED	male		22.7	4990		Fayetteville, NC, USA	http://pbs.twimg.com/media/DahZD4sX0AAohwP.jpg	@forensicmag	http://twitter.com/ForensicMag/statuses/984134443920224266		7b3f778e7ab763b687c5d13ec624601d	https://t.co/RPY8C43CKs, https://t.co/2QlE0U77dV, http://ow.ly/rCOb30jrrAM	REDACTED	2018-04-11T18:21:50.000+0000	share	984134443920224266	null	4990	418	0		http://twitter.com/ForensicMag/statuses/984134443920224266	0		4593	false	2022-10-18T14:32:02.001+0000
24139							2018-04-11 19:08:01.0	Arizona Nabs Murder Suspect With Familial DNA Searching on First Try https://t.co/fHgGFj1QlT IN @ForensicMag https://t.co/vUs4saZ9C5	neutral	en	USA	NORTH AMERICA	North America	United States of America	USA.NY.New York		2022-10-18T14:32:02.003+0000	REDACTED	REDACTED	New York	https://www.forensicmag.com/news/2018/04/arizona-nabs-murder-suspect-familial-dna-searching-first-try#.Ws5c-ie8wko.twitter	REDACTED	male		26.8	4993		New York, NY, USA	http://pbs.twimg.com/media/DahjmPEWsAUseBB.jpg	@forensicmag	http://twitter.com/SethAugenstein/statuses/984146064788860928		68cd6c3c3b6bf6ce671cb396ce4e9116	https://t.co/fHgGFj1QlT, https://t.co/vUs4saZ9C5	REDACTED		post	0	null	2623	2645	0			1		10430	true	2022-10-18T14:32:02.003+0000
24138							2018-04-11 19:10:34.0	RT @SethAugenstein Arizona Nabs Murder Suspect With Familial DNA Searching on First Try https://t.co/fHgGFj1QlT IN @ForensicMag https://t.co/vUs4saZ9C5	neutral	en	USA	NORTH AMERICA	North America	United States of America		individual	2022-10-18T14:32:02.000+0000	REDACTED	REDACTED		https://www.forensicmag.com/news/2018/04/arizona-nabs-murder-suspect-familial-dna-searching-first-try#.Ws5c-ie8wko.twitter	REDACTED	unknown		4	2370	Books	USA		@sethaugenstein, @forensicmag	http://twitter.com/SethAugenstein/statuses/984146064788860928	{profession=Scientist & Researcher, jobTitle=Scholar}	d27b9f2db0f2b5e22f1ee6a6ab690b43	https://t.co/fHgGFj1QlT, https://t.co/vUs4saZ9C5	REDACTED	2018-04-11T19:08:01.000+0000	share	984146064788860928	null	2370	2009	0		http://twitter.com/SethAugenstein/statuses/984146064788860928	0		12006	false	2022-10-18T14:32:02.000+0000
24137							2018-04-11 19:13:59.0	RT @ForensicMag Arizona Nabs Murder Suspect With Familial DNA Searching on First Try https://t.co/RPY8C43CKs https://t.co/2QlE0U77dV	neutral	en	USA	NORTH AMERICA	North America	United States of America			2022-10-18T14:32:02.003+0000	REDACTED	REDACTED		https://www.forensicmag.com/news/2018/04/arizona-nabs-murder-suspect-familial-dna-searching-first-try?platform=hootsuite	REDACTED	unknown		0	204		TX, USA	http://pbs.twimg.com/media/DahZD4sX0AAohwP.jpg	@forensicmag	http://twitter.com/ForensicMag/statuses/984134443920224266		78641ee16f4e830d801442e6005fd25f	https://t.co/RPY8C43CKs, https://t.co/2QlE0U77dV, http://ow.ly/rCOb30jrrAM	REDACTED	2018-04-11T18:21:50.000+0000	share	984134443920224266	null	204	654	0		http://twitter.com/ForensicMag/statuses/984134443920224266	0		5952	false	2022-10-18T14:32:02.003+0000
24136							2018-04-11 19:15:03.0	@ForensicMag What 11 other states have implemented familial DNA?	neutral	en	USA	NORTH AMERICA	North America	United States of America			2022-10-18T14:32:02.002+0000	REDACTED	REDACTED			REDACTED	unknown		0	204		TX, USA		@forensicmag	http://twitter.com/ChrisLee_1117/statuses/984147836873920512		2578fcedb0e6d9abae18b6fe1053a7fb		REDACTED		reply	984134443920224266	null	204	654	0	http://twitter.com/ForensicMag/statuses/984134443920224266		0		5953	false	2022-10-18T14:32:02.002+0000
24135							2018-04-11 21:00:02.0	The suspect was tracked down thanks to a familial DNA match. https://t.co/lfM1Ak01Sa	negative	en	USA	NORTH AMERICA	North America	United States of America	USA.MN.Minneapolis	individual	2022-10-18T14:32:02.002+0000	REDACTED	REDACTED	Minneapolis	https://bringmethenews.com/news/arrest-made-in-arizona-killing-of-minnesota-woman-3-years-ago	REDACTED	unknown		42.9	35300	Sports	Minneapolis, MN, USA			http://twitter.com/bringmethenews/statuses/984174256929103872		90f50fc0967d82e5c82af2940e52d82c	https://t.co/lfM1Ak01Sa	REDACTED		post	0	null	35300	9876	0			0		79279	false	2022-10-18T14:32:02.002+0000
24134							2018-04-11 21:49:26.0	Arizona Nabs Murder Suspect With Familial DNA Searching on First Try https://t.co/i6W8vrBeG0	neutral	en	USA	NORTH AMERICA	North America	United States of America	USA.WA.Seattle		2022-10-18T14:32:02.002+0000	REDACTED	REDACTED	Seattle	https://www.forensicmag.com/news/2018/04/arizona-nabs-murder-suspect-familial-dna-searching-first-try	REDACTED	female		0	88		Seattle, WA, USA			http://twitter.com/Krimescene/statuses/984186686618845185		a484420be578a8508d602a311e332fba	https://t.co/i6W8vrBeG0	REDACTED		post	0	null	88	253	0			0		3353	false	2022-10-18T14:32:02.002+0000
24133							2018-04-11 21:51:42.0	RT @ForensicMag Arizona Nabs Murder Suspect With Familial DNA Searching on First Try https://t.co/RPY8C43CKs https://t.co/2QlE0U77dV	neutral	en	USA	NORTH AMERICA	North America	United States of America	USA.AZ.Phoenix		2022-10-18T14:32:02.002+0000	REDACTED	REDACTED	Phoenix	https://www.forensicmag.com/news/2018/04/arizona-nabs-murder-suspect-familial-dna-searching-first-try?platform=hootsuite	REDACTED	female		0	79		Phoenix, AZ, USA	http://pbs.twimg.com/media/DahZD4sX0AAohwP.jpg	@forensicmag	http://twitter.com/ForensicMag/statuses/984134443920224266		02aa38e9b542d266f48059b1c0c82fa1	https://t.co/RPY8C43CKs, https://t.co/2QlE0U77dV, http://ow.ly/rCOb30jrrAM	REDACTED	2018-04-11T18:21:50.000+0000	share	984134443920224266	null	79	32	0		http://twitter.com/ForensicMag/statuses/984134443920224266	0		1638	false	2022-10-18T14:32:02.002+0000
24132							2018-04-11 22:23:02.0	Arizona Nabs Murder Suspect With Familial DNA Searching on First Try https://t.co/jBXQoHsCtZ	neutral	en	USA	NORTH AMERICA	North America	United States of America		individual	2022-10-18T14:32:02.002+0000	REDACTED	REDACTED		https://www.forensicmag.com/news/2018/04/arizona-nabs-murder-suspect-familial-dna-searching-first-try?et_cid=6312353&et_rid=840371340&type=headline&et_cid=6312353&et_rid=840371340&linkid=https%3a%2f%2fwww.forensicmag.com%2fnews%2f2018%2f04%2farizona-nabs-murder-suspect-familial-dna-searching-first-try%3fet_cid%3d6312353%26et_rid%3d%%subscriberid%%%26type%3dheadline	REDACTED	male		0	1045	Beauty/Health & Fitness	AZ, USA			http://twitter.com/pahaysaz/statuses/984195143799484416		0211de6477d1f56282a8c15f4137ebd4	https://t.co/jBXQoHsCtZ	REDACTED		post	0	null	1045	2148	0			0		104321	false	2022-10-18T14:32:02.002+0000
24131							2018-04-11 23:10:10.0	Arizona Police Find Murder Suspect Using Familial DNA https://t.co/tOJHwX2Ecs #Police #BlueLivesMatter	neutral	en	USA	NORTH AMERICA	North America	United States of America			2022-10-18T14:32:02.003+0000	REDACTED	REDACTED		http://www.policemag.com/channel/patrol/news/2018/04/11/arizona-police-find-murder-suspect-using-familial-dna.aspx	REDACTED	unknown	#police, #bluelivesmatter	30.2	8462		USA			http://twitter.com/FairTax4America/statuses/984207003806560256		a5085a6d17eb2b78432dc2235dc6d333	https://t.co/tOJHwX2Ecs, https://ift.tt/2IMg6rK	REDACTED		post	0	null	8462	7986	0			0		211114	false	2022-10-18T14:32:02.003+0000
24130							2018-04-11 23:10:29.0	Arizona Police Find Murder Suspect Using Familial DNA https://t.co/5sW3SsqylD https://t.co/eorGoemM0z	neutral	en	USA	NORTH AMERICA	North America	United States of America	USA.AZ.Phoenix	individual	2022-10-18T14:32:02.003+0000	REDACTED	REDACTED	Phoenix	http://www.policemag.com/channel/patrol/news/2018/04/11/arizona-police-find-murder-suspect-using-familial-dna.aspx?utm_source=dlvr.it&utm_medium=twitter	REDACTED	unknown		0	6	Business	Phoenix, AZ, USA	http://pbs.twimg.com/media/DaibIO-V4AEDGld.jpg		http://twitter.com/guardagencyaz/statuses/984207086916485120		59a06e4363248f0b5711449ebd0f2fae	https://t.co/5sW3SsqylD, https://t.co/eorGoemM0z	REDACTED		post	0	null	6	19	0			0		444	false	2022-10-18T14:32:02.003+0000
24129							2018-04-12 01:31:27.0	RT @ForensicMag Arizona Nabs Murder Suspect With Familial DNA Searching on First Try https://t.co/RPY8C43CKs https://t.co/2QlE0U77dV	neutral	en	USA	NORTH AMERICA	North America	United States of America			2022-10-18T14:31:11.861+0000	REDACTED	REDACTED		https://www.forensicmag.com/news/2018/04/arizona-nabs-murder-suspect-familial-dna-searching-first-try?platform=hootsuite	REDACTED	male		0	2		OR, USA	http://pbs.twimg.com/media/DahZD4sX0AAohwP.jpg	@forensicmag	http://twitter.com/ForensicMag/statuses/984134443920224266		af1ccb3595d2800bbb739f83f56dfb52	https://t.co/RPY8C43CKs, https://t.co/2QlE0U77dV, http://ow.ly/rCOb30jrrAM	REDACTED	2018-04-11T18:21:50.000+0000	share	984134443920224266	null	2	27	0		http://twitter.com/ForensicMag/statuses/984134443920224266	0		21	false	2022-10-18T14:31:11.861+0000
24128							2018-04-12 01:43:34.0	RT @LANURSE1 Suspect's sketches released in Washington cold-case murder of young couple What is so CREEPY about this is that the sketch is based solely on DNA evidence not a witness. What power for those that hold our DNA. #23AndMe #Ancestry.com https://t.co/UCzbfIUIY7	negative	en	USA	NORTH AMERICA	North America	United States of America			2022-10-18T14:31:11.861+0000	REDACTED	REDACTED		http://www.foxnews.com/us/2018/04/11/suspects-sketches-released-in-washington-cold-case-murder-young-couple.html	REDACTED	male	#23andme, #ancestry	0	98		USA			http://twitter.com/LANURSE1/statuses/984244614650646530		67486bca41c10654883dc9c196cbf638	https://t.co/UCzbfIUIY7	REDACTED	2018-04-12T01:39:37.000+0000	share	984244614650646530	null	98	69	0		http://twitter.com/LANURSE1/statuses/984244614650646530	0		2779	false	2022-10-18T14:31:11.861+0000
24127							2018-04-12 01:44:55.0	RT @LANURSE1 Suspect's sketches released in Washington cold-case murder of young couple What is so CREEPY about this is that the sketch is based solely on DNA evidence not a witness. What power for those that hold our DNA. #23AndMe #Ancestry.com https://t.co/UCzbfIUIY7	negative	en	USA	NORTH AMERICA	North America	United States of America		individual	2022-10-18T14:31:11.861+0000	REDACTED	REDACTED		http://www.foxnews.com/us/2018/04/11/suspects-sketches-released-in-washington-cold-case-murder-young-couple.html	REDACTED	unknown	#23andme, #ancestry	0	547	TV	CA, USA			http://twitter.com/LANURSE1/statuses/984244614650646530	{profession=Executive, jobTitle=President}	c5f84dd54f6de491fa497efe5be44cde	https://t.co/UCzbfIUIY7	REDACTED	2018-04-12T01:39:37.000+0000	share	984244614650646530	null	547	1570	0		http://twitter.com/LANURSE1/statuses/984244614650646530	0		8040	false	2022-10-18T14:31:11.861+0000
24126							2018-04-12 01:45:21.0	RT @LANURSE1 Suspect's sketches released in Washington cold-case murder of young couple What is so CREEPY about this is that the sketch is based solely on DNA evidence not a witness. What power for those that hold our DNA. #23AndMe #Ancestry.com https://t.co/UCzbfIUIY7	negative	en	USA	NORTH AMERICA	North America	United States of America		organisational	2022-10-18T14:31:11.862+0000	REDACTED	REDACTED		http://www.foxnews.com/us/2018/04/11/suspects-sketches-released-in-washington-cold-case-murder-young-couple.html	REDACTED	male	#23andme, #ancestry	0	612		USA			http://twitter.com/LANURSE1/statuses/984244614650646530		6b9ca27035d26ddf17bcf2c739901186	https://t.co/UCzbfIUIY7	REDACTED	2018-04-12T01:39:37.000+0000	share	984244614650646530	null	612	966	0		http://twitter.com/LANURSE1/statuses/984244614650646530	0		8255	false	2022-10-18T14:31:11.862+0000
24125							2018-04-12 04:45:02.0	Arizona is now one of 12 states to utilize familial DNA testing. https://t.co/O1Sny4SCwg	neutral	en	USA	NORTH AMERICA	North America	United States of America	USA.AZ.Tucson		2022-10-18T14:31:11.862+0000	REDACTED	REDACTED	Tucson	http://www.kvoa.com/story/37937325/familial-dna-test-leads-to-arrest-of-allison-feldmans-murder-suspect	REDACTED	unknown		48.8	70184		Tucson, AZ, USA			http://twitter.com/KVOA/statuses/984291276165124097		df2fa39e8956985a42a744613f657da2	https://t.co/O1Sny4SCwg	REDACTED		post	0	null	70184	1623	0			0		104313	true	2022-10-18T14:31:11.862+0000
24124							2018-04-12 10:23:06.0	Familial DNA Used to Solve Arizona Cold Case https://t.co/s6vJFH19AD	neutral	en	USA	NORTH AMERICA	North America	United States of America	USA.MI.Detroit	individual	2022-10-18T14:31:11.861+0000	REDACTED	REDACTED	Detroit	https://www.officer.com/investigations/forensics/news/21000532/familial-dna-used-to-solve-scottsdale-arizona-cold-case	REDACTED	unknown		0	185		Detroit, MI, USA			http://twitter.com/dpd508/statuses/984376354442530817		ba6c955cc8b8f0bb82fdea38858935f6	https://t.co/s6vJFH19AD, https://ift.tt/2HkzGhN	REDACTED		post	0	null	185	88	0			0		77293	false	2022-10-18T14:31:11.861+0000
24123							2018-04-12 11:26:00.0	#ICYMI: What is Familial DNA? @StefaniaFOX10 reports. https://t.co/ptg7jrZD8c	neutral	en	USA	NORTH AMERICA	North America	United States of America	USA.AZ.Phoenix		2022-10-18T14:31:11.861+0000	REDACTED	REDACTED	Phoenix	http://www.fox10phoenix.com/news/arizona-news/what-is-familial-dna	REDACTED	unknown	#icymi	59.8	280094		Phoenix, AZ, USA		@stefaniafox10	http://twitter.com/FOX10Phoenix/statuses/984392183892422658		028e785933572f7af67e56cad6ce02b3	https://t.co/ptg7jrZD8c, http://bit.ly/2HqGs3d	REDACTED		post	0	null	280094	1203	0			0		342581	true	2022-10-18T14:31:11.861+0000
24122							2018-04-12 11:46:00.0	Family of #tripphalstead channels grief into goodness https://t.co/ptg7jshewM	neutral	en	USA	NORTH AMERICA	North America	United States of America	USA.AZ.Phoenix		2022-10-18T14:31:11.862+0000	REDACTED	REDACTED	Phoenix	http://www.fox10phoenix.com/news/arizona-news/what-is-familial-dna	REDACTED	unknown	#tripphalstead	59.8	280096		Phoenix, AZ, USA			http://twitter.com/FOX10Phoenix/statuses/984397217753714688		074bc07a83b592ddcc68a885652bcbf8	https://t.co/ptg7jshewM, http://bit.ly/2HqGs3d	REDACTED		post	0	null	280096	1203	0			0		342583	true	2022-10-18T14:31:11.862+0000
24121							2018-04-12 13:31:20.0	"The first mystery to be solved by Arizona police through the use of familial DNA testing, a controversial emerging technique..." https://t.co/QwWYvgd0cv	neutral	en	USA	NORTH AMERICA	North America	United States of America	USA.DC.Washington, DC	individual	2022-10-18T14:31:11.861+0000	REDACTED	REDACTED	Washington, D.C.	https://www.cbsnews.com/news/allison-feldman-case-dna-leads-to-arrest-in-2015-murder-of-medical-sales-rep/	REDACTED	unknown		0	659		Washington, DC, DC, USA			http://twitter.com/edvotek/statuses/984423725683691520		722fb1e83005693d67302474ba3615a8	https://t.co/QwWYvgd0cv	REDACTED		post	0	null	659	2260	0			0		3860	false	2022-10-18T14:31:11.861+0000
24120							2018-04-12 14:19:53.0	@48hours You are mistaken about the use of familial DNA being used for the first time in the Allison Feldman case. We used it several years ago in Sumter SC to solve a 20 yr old case - victim was Joyce Robinson.	neutral	en	USA	NORTH AMERICA	North America	United States of America		individual	2022-10-18T14:31:11.861+0000	REDACTED	REDACTED			REDACTED	unknown		0	2		USA		@48hours	http://twitter.com/yind4/statuses/984435942508384257		d41114416737971581d0fc50bd5ce23d		REDACTED		post	0	null	2	29	0			0		15	false	2022-10-18T14:31:11.861+0000
24119							2018-04-12 16:39:10.0	Arizona Nabs Murder Suspect With Familial DNA Searching on First Try https://t.co/qgubW6f3f9 #forensics	neutral	en	USA	NORTH AMERICA	North America	United States of America	USA.TX.Lubbock	individual	2022-10-18T14:31:11.862+0000	REDACTED	REDACTED	Lubbock	https://www.forensicmag.com/news/2018/04/arizona-nabs-murder-suspect-familial-dna-searching-first-try	REDACTED	female	#forensics	0	219		Lubbock, TX, USA			http://twitter.com/luisaflorezmd/statuses/984470994827010048		412b814d324e392b91db5bce86b774a8	https://t.co/qgubW6f3f9, https://ift.tt/2GT4xmf	REDACTED		post	0	null	219	121	0			0		76769	false	2022-10-18T14:31:11.862+0000
24118							2018-04-12 17:00:31.0	Arizona Nabs Murder Suspect With Familial DNA Searching on First Try https://t.co/sdtddIaMih https://t.co/TeAU0IDYcE	neutral	en	USA	NORTH AMERICA	North America	United States of America			2022-10-18T14:31:11.862+0000	REDACTED	REDACTED		https://www.forensicmag.com/news/2018/04/arizona-nabs-murder-suspect-familial-dna-searching-first-try?utm_source=dlvr.it&utm_medium=twitter	REDACTED	unknown		0	22		USA	http://pbs.twimg.com/media/DamQCUtU0AACscl.jpg		http://twitter.com/DigbyDeeper/statuses/984476366291615744		56b36cd225803d80af70538e837177b2	https://t.co/sdtddIaMih, https://t.co/TeAU0IDYcE, http://dlvr.it/QPKJrK	REDACTED		post	0	null	22	42	0			0		6305	false	2022-10-18T14:31:11.862+0000
24117							2018-04-12 20:30:41.0	RT @DebbieKennett This cold case in the US was solved by using the public GEDmatch database. If you are uploading your results to GEDmatch for yourself or your relatives you need to be aware that the database is now being used for forensic purposes. https://t.co/psqQhVg8lV	neutral	en	USA	NORTH AMERICA	North America	United States of America	USA.IL.Chicago		2022-10-18T14:31:11.861+0000	REDACTED	REDACTED	Chicago	http://www.tdn-net.com/top-stories/39213/buckskin-girl-identified	REDACTED	male		0	265		Chicago, IL, USA			http://twitter.com/DebbieKennett/statuses/984414961635119104		6ef9e933260d0947cd6063d9f8901402	https://t.co/psqQhVg8lV	REDACTED	2018-04-12T12:56:31.000+0000	share	984414961635119104	null	265	1738	0		http://twitter.com/DebbieKennett/statuses/984414961635119104	0		1102	false	2022-10-18T14:31:11.861+0000
24116							2018-04-13 03:39:40.0	#Familial #DNA Used to Solve #Arizona Cold Case https://t.co/nRRS4XoIjW	neutral	en	USA	NORTH AMERICA	North America	United States of America	USA.NY.New York		2022-10-18T14:30:14.907+0000	REDACTED	REDACTED	New York	https://www.officer.com/investigations/forensics/news/21000532/familial-dna-used-to-solve-scottsdale-arizona-cold-case	REDACTED	unknown	#familial, #dna, #arizona	0	479		New York, NY, USA			http://twitter.com/FortressStratCo/statuses/984637217304870912		98179f59d688a01b25214c8dd2b4aeaa	https://t.co/nRRS4XoIjW	REDACTED		post	0	null	479	2079	0			0		4334	false	2022-10-18T14:30:14.907+0000
24115							2018-04-13 06:03:18.0	RT @DebbieKennett This cold case in the US was solved by using the public GEDmatch database. If you are uploading your results to GEDmatch for yourself or your relatives you need to be aware that the database is now being used for forensic purposes. https://t.co/psqQhVg8lV	neutral	en	USA	NORTH AMERICA	North America	United States of America		individual	2022-10-18T14:30:14.907+0000	REDACTED	REDACTED		http://www.tdn-net.com/top-stories/39213/buckskin-girl-identified	REDACTED	female		7	3321	Technology, Science, Fine arts	USA			http://twitter.com/DebbieKennett/statuses/984414961635119104	{profession=Executive, jobTitle=Co-founder}	3a25b0a9ecb2017639a9703571d3e024	https://t.co/psqQhVg8lV	REDACTED	2018-04-12T12:56:31.000+0000	share	984414961635119104	null	3321	720	0		http://twitter.com/DebbieKennett/statuses/984414961635119104	0		2828	false	2022-10-18T14:30:14.907+0000
24114							2018-04-13 07:12:35.0	RT @DebbieKennett This cold case in the US was solved by using the public GEDmatch database. If you are uploading your results to GEDmatch for yourself or your relatives you need to be aware that the database is now being used for forensic purposes. https://t.co/psqQhVg8lV	neutral	en	USA	NORTH AMERICA	North America	United States of America	USA.CA.Los Angeles	individual	2022-10-18T14:30:14.908+0000	REDACTED	REDACTED	Los Angeles	http://www.tdn-net.com/top-stories/39213/buckskin-girl-identified	REDACTED	unknown		2.8	2108		Los Angeles, CA, USA			http://twitter.com/DebbieKennett/statuses/984414961635119104		a0fb06e7efd9b3d8275e828e2e6bfc89	https://t.co/psqQhVg8lV	REDACTED	2018-04-12T12:56:31.000+0000	share	984414961635119104	null	2108	1675	0		http://twitter.com/DebbieKennett/statuses/984414961635119104	0		5388	false	2022-10-18T14:30:14.908+0000
24113							2018-04-13 13:36:54.0	RT @DebbieKennett This cold case in the US was solved by using the public GEDmatch database. If you are uploading your results to GEDmatch for yourself or your relatives you need to be aware that the database is now being used for forensic purposes. https://t.co/psqQhVg8lV	neutral	en	USA	NORTH AMERICA	North America	United States of America		individual	2022-10-18T14:30:14.908+0000	REDACTED	REDACTED		http://www.tdn-net.com/top-stories/39213/buckskin-girl-identified	REDACTED	unknown		22.5	4933	Science	USA			http://twitter.com/DebbieKennett/statuses/984414961635119104	{profession=Scientist & Researcher, jobTitle=Scientist}	e82759a6bdaa6bb9362eb2d0278de39d	https://t.co/psqQhVg8lV	REDACTED	2018-04-12T12:56:31.000+0000	share	984414961635119104	null	4933	3326	0		http://twitter.com/DebbieKennett/statuses/984414961635119104	0		50618	false	2022-10-18T14:30:14.908+0000
24112							2018-04-13 17:11:05.0	Familial DNA Used to Solve Arizona Cold Case https://t.co/cvVr4BBdN2 #CSI #forensics #forensicscience #forensictrainingunlimited #forensicscienceacademy #forensictraining #forensicinvestigator #familialDNA #DNA #ColdCase https://t.co/QOO2DQVJLN	neutral	en	USA	NORTH AMERICA	North America	United States of America			2022-10-18T14:30:14.907+0000	REDACTED	REDACTED		https://www.officer.com/investigations/forensics/news/21000532/familial-dna-used-to-solve-scottsdale-arizona-cold-case	REDACTED	unknown	#csi, #forensics, #forensicscience, #forensictrainingunlimited, #forensicscienceacademy, #forensictraining, #forensicinvestigator, #familialdna, #dna, #coldcase	2.3	2024		CA, USA	http://pbs.twimg.com/media/DarcDHNXkAEC7vR.jpg		http://twitter.com/Forensic187/statuses/984841417246826497		738dd4322739d16f5bdd08a3b6ede3d2	https://t.co/cvVr4BBdN2, https://t.co/QOO2DQVJLN, https://buff.ly/2EGx4pe	REDACTED		post	0	null	2024	1339	0			0		10690	false	2022-10-18T14:30:14.907+0000
24111							2018-04-13 19:30:03.0	#IAPE -- New DNA Test Leads To Cold Case Arrest (Familial DNA) in Arizona. https://t.co/klpXrjCg8t https://t.co/v0O4uZy0Tn	neutral	en	USA	NORTH AMERICA	North America	United States of America	USA.CA.Los Angeles		2022-10-18T14:30:14.907+0000	REDACTED	REDACTED	Los Angeles	http://home.iape.org/features/headline-evidence-news/articles-evidence-news/new-dna-test-leads-to-cold-case-arrest.html	REDACTED	unknown	#iape	0	37		Los Angeles, CA, USA	http://pbs.twimg.com/media/Dar72pPXcAAPJU9.jpg		http://twitter.com/IAPE_community/statuses/984876386899947520		680a2008ff5d3af2c1e900a87cc348d7	https://t.co/klpXrjCg8t, https://t.co/v0O4uZy0Tn	REDACTED		post	0	null	37	5	0			0		1011	false	2022-10-18T14:30:14.907+0000
24110							2018-04-13 19:30:50.0	New DNA Test Leads To Cold Case Arrest (Familial DNA) https://t.co/tlwIZAvqrd https://t.co/i9WePv8fcb	neutral	en	USA	NORTH AMERICA	North America	United States of America	USA.CA.Los Angeles		2022-10-18T14:30:14.908+0000	REDACTED	REDACTED	Los Angeles	http://home.iape.org/features/headline-evidence-news/articles-evidence-news/new-dna-test-leads-to-cold-case-arrest.html	REDACTED	unknown		0	37		Los Angeles, CA, USA	http://pbs.twimg.com/media/Dar8CCrU8AAwldI.jpg		http://twitter.com/IAPE_community/statuses/984876583524687873		dcd1d9f01e697381b3c93d65d818def2	https://t.co/tlwIZAvqrd, https://t.co/i9WePv8fcb, http://tinyurl.com/ycobaesx	REDACTED		post	0	null	37	5	0			0		1012	false	2022-10-18T14:30:14.908+0000
24109							2018-04-13 20:11:17.0	Sheila Benedict, the SMCGS Spring Seminar speaker is not only an expert in Forensic Genealogy, but also in California Mission research and history-- she is the archivist at Old Mission... https://t.co/8peg4P3JFe	neutral	en	USA	NORTH AMERICA	North America	United States of America	USA.CA.San Francisco		2022-10-18T14:30:14.908+0000	REDACTED	REDACTED	San Francisco	http://www.forensicgenealogists.org/wp-content/uploads/CAFG_Vol-4_Issue-5_July-August.pdf	REDACTED	unknown		0	44		San Francisco, CA, USA			http://twitter.com/SanMateoCtyGS/statuses/984886765054984198		fde9a6a8f029be3d3121c30e8bed6f50	https://t.co/8peg4P3JFe	REDACTED		post	0	null	44	37	0			0		116	false	2022-10-18T14:30:14.908+0000
24108							2018-04-13 23:10:41.0	RT @Unsolved A familial DNA match has led to the arrest of a suspect for the murder of Allison Feldman. https://t.co/RTH6iGYRmu https://t.co/CYesw6jw4Z	negative	en	USA	NORTH AMERICA	North America	United States of America	USA.WA.Seattle	individual	2022-10-18T14:30:14.907+0000	REDACTED	REDACTED	Seattle	https://www.azcentral.com/story/news/local/scottsdale-breaking/2018/04/11/records-blood-2015-dui-arrest-led-suspect-allison-feldman-murder/506845002/	REDACTED	female		3.3	2215	Technology, Games	Seattle, WA, USA		@unsolved	http://twitter.com/Unsolved/statuses/984891642124685313	{profession=Software developer & IT, jobTitle=Game Developer}	9445d3bb76cd01b418d3495d7206fbc6	https://t.co/RTH6iGYRmu, https://t.co/CYesw6jw4Z, https://buff.ly/2IOzWms	REDACTED	2018-04-13T20:30:40.000+0000	share	984891642124685313	null	2215	750	0		http://twitter.com/Unsolved/statuses/984891642124685313	0		37022	false	2022-10-18T14:30:14.907+0000
24107							2018-04-13 23:38:51.0	Marcia King, LKA #BuckskinGirl was identified by #forensic #genealogy. People say thank #God she got her name back. No, thank science. If anything, god tossed her under the bus and left her there for 37 years. Science brought her home. This gives me profound meaning in life.	neutral	en	USA	NORTH AMERICA	North America	United States of America	USA.CA.Irvine	individual	2022-10-18T14:30:14.907+0000	REDACTED	REDACTED	Irvine		REDACTED	female	#buckskingirl, #forensic, #genealogy, #god	21.4	3391	Politics	Irvine, CA, USA			http://twitter.com/sal2017intj/statuses/984939000279400448		cc39b530b2e0d12c58e10a2f6e8ca25b		REDACTED		post	0	null	790	690	0			1		1537	false	2022-10-18T14:30:14.907+0000
24106							2018-04-13 23:40:41.0	RT @sal2017intj Marcia King, LKA #BuckskinGirl was identified by #forensic #genealogy. People say thank #God she got her name back. No, thank science. If anything, god tossed her under the bus and left her there for 37 years. Science brought her home. This gives me profound meaning in life.	neutral	en	USA	NORTH AMERICA	North America	United States of America			2022-10-18T14:30:14.908+0000	REDACTED	REDACTED			REDACTED	female	#buckskingirl, #forensic, #genealogy, #god	5	2601		USA			http://twitter.com/sal2017intj/statuses/984939000279400448		03f98ab0d40ae963caa783685c599a79		REDACTED	2018-04-13T23:38:51.000+0000	share	984939000279400448	null	2601	3711	0		http://twitter.com/sal2017intj/statuses/984939000279400448	0		80595	false	2022-10-18T14:30:14.908+0000
24105							2018-04-14 00:09:10.0	@OfficialLivePD @danabrams @TomMorrisJr1 I would like to congratulate Arizona DPS and Scottsdale PD for becoming state #12 to use familial DNA to solve a mysterious murder! 👏👏👏 #LivePD	positive	en	USA	NORTH AMERICA	North America	United States of America		individual	2022-10-18T14:29:18.927+0000	REDACTED	REDACTED			REDACTED	female	#livepd	0	349	Movies, Books, Fine arts	AZ, USA		@officiallivepd, @danabrams, @tommorrisjr1	http://twitter.com/lady_di11/statuses/984946628376211456	{profession=Artist, jobTitle=Producer}	ed4e28bb53e7eef6f88ae500c49a9af8		REDACTED		post	0	null	349	1375	0			0		3810	false	2022-10-18T14:29:18.927+0000
24104							2018-04-15 14:00:44.0	RT @DebbieKennett This cold case in the US was solved by using the public GEDmatch database. If you are uploading your results to GEDmatch for yourself or your relatives you need to be aware that the database is now being used for forensic purposes. https://t.co/psqQhVg8lV	neutral	en	USA	NORTH AMERICA	North America	United States of America	USA.MN.Rochester	individual	2022-10-18T14:27:25.048+0000	REDACTED	REDACTED	Rochester	http://www.tdn-net.com/top-stories/39213/buckskin-girl-identified	REDACTED	male		21.5	4689	Photo & Video	Rochester, MN, USA			http://twitter.com/DebbieKennett/statuses/984414961635119104	{profession=Scientist & Researcher, jobTitle=Scholar}	d34f7d1cbf930854ca982db6e8d94a4d	https://t.co/psqQhVg8lV	REDACTED	2018-04-12T12:56:31.000+0000	share	984414961635119104	null	4689	4938	0		http://twitter.com/DebbieKennett/statuses/984414961635119104	0		83923	false	2022-10-18T14:27:25.048+0000
24103							2018-04-15 15:20:19.0	@CriminologyPod Do you if law enforcement did a familial dna test or have considered it?	neutral	en	USA	NORTH AMERICA	North America	United States of America			2022-10-18T14:27:25.048+0000	REDACTED	REDACTED			REDACTED	male		28.1	3967		USA		@criminologypod	http://twitter.com/C7utch73/statuses/985538316270321664		34fc87e30151901d9574ae08f34ab3e2		REDACTED		post	0	null	73	175	1			0		1125	false	2022-10-18T14:27:25.048+0000
24102							2018-04-15 16:30:11.0	Landmark case in #Arizona! @ScottsdalePD make arrest in 2015 murder of woman thanks to familial #DNA. This is the first Arizona case to use familial DNA testing. #PowerofDNA https://t.co/EStxUM2MT1	neutral	en	USA	NORTH AMERICA	North America	United States of America			2022-10-18T14:27:25.048+0000	REDACTED	REDACTED			REDACTED	female	#arizona, #dna, #powerofdna	35.1	3697		USA	http://pbs.twimg.com/media/Da1l3cQUMAEHIc-.jpg	@scottsdalepd	http://twitter.com/SAKInitiative/statuses/985555899908591616		abed12ad6c04102f840de1caa306efa8	https://t.co/EStxUM2MT1	REDACTED		post	0	null	796	477	0			5		1286	false	2022-10-18T14:27:25.048+0000
24101							2018-04-15 16:31:33.0	RT @SAKInitiative Landmark case in #Arizona! @ScottsdalePD make arrest in 2015 murder of woman thanks to familial #DNA. This is the first Arizona case to use familial DNA testing. #PowerofDNA https://t.co/EStxUM2MT1	neutral	en	USA	NORTH AMERICA	North America	United States of America	USA.KS.Topeka		2022-10-18T14:27:25.048+0000	REDACTED	REDACTED	Topeka		REDACTED	unknown	#arizona, #dna, #powerofdna	1.8	1942		Topeka, KS, USA	http://pbs.twimg.com/media/Da1l3cQUMAEHIc-.jpg	@scottsdalepd	http://twitter.com/SAKInitiative/statuses/985555899908591616		a1db5df2b62009a0612951ccea113e3f	https://t.co/EStxUM2MT1	REDACTED	2018-04-15T16:30:11.000+0000	share	985555899908591616	null	1942	1821	0		http://twitter.com/SAKInitiative/statuses/985555899908591616	0		2602	false	2022-10-18T14:27:25.048+0000
24100							2018-04-15 16:42:21.0	RT @SAKInitiative Landmark case in #Arizona! @ScottsdalePD make arrest in 2015 murder of woman thanks to familial #DNA. This is the first Arizona case to use familial DNA testing. #PowerofDNA https://t.co/EStxUM2MT1	neutral	en	USA	NORTH AMERICA	North America	United States of America	USA.AZ.Phoenix		2022-10-18T14:27:25.048+0000	REDACTED	REDACTED	Phoenix		REDACTED	female	#arizona, #dna, #powerofdna	0	25		Phoenix, AZ, USA	http://pbs.twimg.com/media/Da1l3cQUMAEHIc-.jpg	@scottsdalepd	http://twitter.com/SAKInitiative/statuses/985555899908591616		188e52b757a91920ee2841c7e1d3c5d8	https://t.co/EStxUM2MT1	REDACTED	2018-04-15T16:30:11.000+0000	share	985555899908591616	null	25	55	0		http://twitter.com/SAKInitiative/statuses/985555899908591616	0		273	false	2022-10-18T14:27:25.048+0000
24099							2018-04-15 19:40:46.0	RT @SAKInitiative Landmark case in #Arizona! @ScottsdalePD make arrest in 2015 murder of woman thanks to familial #DNA. This is the first Arizona case to use familial DNA testing. #PowerofDNA https://t.co/EStxUM2MT1	neutral	en	USA	NORTH AMERICA	North America	United States of America	USA.CA.Los Angeles	individual	2022-10-18T14:27:25.048+0000	REDACTED	REDACTED	Los Angeles		REDACTED	female	#arizona, #dna, #powerofdna	0	104		Pasadena, CA, USA	http://pbs.twimg.com/media/Da1l3cQUMAEHIc-.jpg	@scottsdalepd	http://twitter.com/SAKInitiative/statuses/985555899908591616		c2d4b6c2a98e6f8b12c6dd9b234be080	https://t.co/EStxUM2MT1	REDACTED	2018-04-15T16:30:11.000+0000	share	985555899908591616	null	104	127	0		http://twitter.com/SAKInitiative/statuses/985555899908591616	0		10042	false	2022-10-18T14:27:25.048+0000
24098							2018-04-15 22:08:11.0	@CriminologyPod In the show killing fields and the carrie singer case, one of the episodes they had no luck getting DNA matches out of federal data bases so they decided to use data bases from ancestrydna and 23andme to find familial DNA match. It can find distant relatives of DNA profiles.	negative	en	USA	NORTH AMERICA	North America	United States of America			2022-10-18T14:27:25.048+0000	REDACTED	REDACTED			REDACTED	male		0	72		USA			http://twitter.com/C7utch73/statuses/985640960636923905		7408c69e99139909dd9e0b057a3f91a1		REDACTED		reply	985610653057585152	null	72	175	0	http://twitter.com/CriminologyPod/statuses/985610653057585152		0		1127	false	2022-10-18T14:27:25.048+0000
24097							2018-04-16 05:07:56.0	@CriminologyPod Looks like I got my answer tonight watching Unmasking a Killer on HLN. In California familial dna searches can only occur in extreme cases that pose a risk to the public and with the approval of the DOJ.	neutral	en	USA	NORTH AMERICA	North America	United States of America			2022-10-18T14:26:27.748+0000	REDACTED	REDACTED			REDACTED	male		0	72		USA			http://twitter.com/C7utch73/statuses/985746590303510529		537862cb0140bd4b40fb461f79d56cd8		REDACTED		reply	985610653057585152	null	72	175	0	http://twitter.com/CriminologyPod/statuses/985610653057585152		0		1129	false	2022-10-18T14:26:27.748+0000
24096							2018-04-16 06:46:21.0	RT @DebbieKennett This cold case in the US was solved by using the public GEDmatch database. If you are uploading your results to GEDmatch for yourself or your relatives you need to be aware that the database is now being used for forensic purposes. https://t.co/psqQhVg8lV	neutral	en	USA	NORTH AMERICA	North America	United States of America		individual	2022-10-18T14:26:27.749+0000	REDACTED	REDACTED		http://www.tdn-net.com/top-stories/39213/buckskin-girl-identified	REDACTED	unknown		0	1307	Family & Parenting	CA, USA			http://twitter.com/DebbieKennett/statuses/984414961635119104	{profession=Scientist & Researcher, jobTitle=Historian}	27b1b7953bbd79fd60cfc91873d1cd04	https://t.co/psqQhVg8lV	REDACTED	2018-04-12T12:56:31.000+0000	share	984414961635119104	null	1307	958	0		http://twitter.com/DebbieKennett/statuses/984414961635119104	0		11039	false	2022-10-18T14:26:27.749+0000
24095							2018-04-16 14:51:58.0	Arizona Police Find Murder Suspect Using Familial DNA https://t.co/Fk9S6wl7UR #Investigations via @policemag	neutral	en	USA	NORTH AMERICA	North America	United States of America	USA.UT.Salt Lake City	organisational	2022-10-18T14:26:27.748+0000	REDACTED	REDACTED	Salt Lake City	http://www.policemag.com/channel/patrol/news/2018/04/11/arizona-police-find-murder-suspect-using-familial-dna.aspx#.WtS4acAhzBI.twitter	REDACTED		#investigations	0	770		Salt Lake City, UT, USA		@policemag	http://twitter.com/mvacsys/statuses/985893567494148097		6b6924675e829d26467d8aae25034fc2	https://t.co/Fk9S6wl7UR	REDACTED		post	0	null	770	1456	0			0		5702	false	2022-10-18T14:26:27.748+0000
24094							2018-04-16 22:39:40.0	How familial DNA search was used to find Scottsdale murder suspect in Allison Feldman case… https://t.co/kq8rCjXEl0 https://t.co/LeDZjXpyIR	neutral	en	USA	NORTH AMERICA	North America	United States of America			2022-10-18T14:26:27.749+0000	REDACTED	REDACTED		https://www.azcentral.com/story/news/local/scottsdale/2018/04/16/how-familial-dna-search-used-find-scottsdale-murder-suspect-ian-mitcham-allison-feldman/509143002/, https://www.amazon.com/gp/goldbox/ref=nav_cs_gb&?tag=bostana-20	REDACTED	unknown		0	150		TX, USA			http://twitter.com/Channel__News/statuses/986011269407936512		8a6a0d69319f22a588b5fc216b1f2b04	https://t.co/kq8rCjXEl0, https://t.co/LeDZjXpyIR, https://goo.gl/fb/1Ecy5p, http://bitly.com/2sjBBbW	REDACTED		post	0	null	150	1	0			0		25940	false	2022-10-18T14:26:27.749+0000
24093							2018-04-16 22:45:07.0	“What's really important here is the family... It's a way to get crimes against a family solved that may not get done any other way.” https://t.co/UltAOdHHs5	neutral	en	USA	NORTH AMERICA	North America	United States of America		organisational	2022-10-18T14:26:27.749+0000	REDACTED	REDACTED		https://www.azcentral.com/story/news/local/scottsdale/2018/04/16/how-familial-dna-search-used-find-scottsdale-murder-suspect-ian-mitcham-allison-feldman/509143002/	REDACTED			62.2	374770	Technology	AZ, USA			http://twitter.com/azcentral/statuses/986012642740441088		2874e93cfeffab35ffca14e3775daccb	https://t.co/UltAOdHHs5	REDACTED		post	0	null	374770	6041	0			0		178558	true	2022-10-18T14:26:27.749+0000
24092							2018-04-16 22:50:51.0	How familial DNA search was used to find Scottsdale murder suspect in Allison Feldman case https://t.co/IHNFlEkwWh via @azcentral	neutral	en	USA	NORTH AMERICA	North America	United States of America		individual	2022-10-18T14:26:27.749+0000	REDACTED	REDACTED		https://www.azcentral.com/story/news/local/scottsdale/2018/04/16/how-familial-dna-search-used-find-scottsdale-murder-suspect-ian-mitcham-allison-feldman/509143002/	REDACTED	male		6.6	3165	Books	AZ, USA		@azcentral	http://twitter.com/chris_coppola/statuses/986014083144040448	{profession=Journalist, jobTitle=News Editor}	e6ab38c3060530954445cd0710475a2a	https://t.co/IHNFlEkwWh, https://azc.cc/2qCyL20	REDACTED		post	0	null	3165	2433	0			0		6341	false	2022-10-18T14:26:27.749+0000
24091							2018-04-16 22:54:14.0	How familial DNA search was used to find Scottsdale murder suspect in Allison Feldman case… https://t.co/83Tb9tcNln https://t.co/kgKEFndXnL	neutral	en	USA	NORTH AMERICA	North America	United States of America	USA.TN.Memphis		2022-10-18T14:26:27.749+0000	REDACTED	REDACTED	Memphis	https://www.azcentral.com/story/news/local/scottsdale/2018/04/16/how-familial-dna-search-used-find-scottsdale-murder-suspect-ian-mitcham-allison-feldman/509143002/, https://www.amazon.com/gp/goldbox/ref=nav_cs_gb&?tag=bostana-20	REDACTED	female		0	181		Memphis, TN, USA			http://twitter.com/SophiaWarren_/statuses/986014934671740933		0abe37fd6039160e4e39c10d1dbdeb23	https://t.co/83Tb9tcNln, https://t.co/kgKEFndXnL, https://goo.gl/fb/zWjVga, http://bitly.com/2sjBBbW	REDACTED		post	0	null	181	53	0			0		10383	false	2022-10-18T14:26:27.749+0000
24090							2018-04-16 23:37:47.0	How familial DNA search was used to find #Scottsdale #murder #suspect in #Allison Feldman - Apr 16 @ 7:37 PM ET https://t.co/VrJenP5OuS	neutral	en	USA	NORTH AMERICA	North America	United States of America			2022-10-18T14:26:27.749+0000	REDACTED	REDACTED		https://oddcrimes.com/static/2018/04/16/How-familial-DNA-search-was-used-to-find-Scottsdale-murder-suspect-in-Allison-Feldman-case.php	REDACTED	unknown	#scottsdale, #murder, #suspect, #allison	20.8	4541		USA		@	http://twitter.com/PulpNews/statuses/986025895319228416		deb333766efcf1c897175757122045f5	https://t.co/VrJenP5OuS	REDACTED		post	0	null	4541	962	0			0		2905718	false	2022-10-18T14:26:27.749+0000
24089							2018-04-17 00:01:30.0	How familial DNA search was used to find Scottsdale murder suspect in Allison Feldman case https://t.co/BZKnTR0xmX #tucson https://t.co/h8zRYEdhGV	negative	en	USA	NORTH AMERICA	North America	United States of America			2022-10-18T14:26:23.290+0000	REDACTED	REDACTED		https://www.vigaroo.com/partner-sitemap/26931/tucson-az	REDACTED	unknown	#tucson	27.7	5197		USA	http://pbs.twimg.com/media/Da8WwN0WAAEDpwM.jpg		http://twitter.com/VigarooLocal/statuses/986031864010956800		0664fe374124bdaf169498015d525cd1	https://t.co/BZKnTR0xmX, https://t.co/h8zRYEdhGV, http://goo.gl/Wi3wsK	REDACTED		post	0	null	4084	3566	0			1		33729	false	2022-10-18T14:26:23.290+0000
24088							2018-04-17 00:19:07.0	RT @VigarooLocal How familial DNA search was used to find Scottsdale murder suspect in Allison Feldman case https://t.co/BZKnTR0xmX #tucson https://t.co/h8zRYEdhGV	negative	en	USA	NORTH AMERICA	North America	United States of America	USA.AZ.Phoenix		2022-10-18T14:26:23.292+0000	REDACTED	REDACTED	Phoenix	https://www.vigaroo.com/partner-sitemap/26931/tucson-az	REDACTED	male	#tucson	0	1113		Phoenix, AZ, USA	http://pbs.twimg.com/media/Da8WwN0WAAEDpwM.jpg		http://twitter.com/VigarooLocal/statuses/986031864010956800		1ee31e4e965303923915813c1fafd2bb	https://t.co/BZKnTR0xmX, https://t.co/h8zRYEdhGV, http://goo.gl/Wi3wsK	REDACTED	2018-04-17T00:01:30.000+0000	share	986031864010956800	null	1113	772	0		http://twitter.com/VigarooLocal/statuses/986031864010956800	0		24321	false	2022-10-18T14:26:23.292+0000
24087	RANDOM	exclude	exclude	exclude	exclude	exclude	2018-04-17 01:59:17.0	@DrLauraPettler What would be even better is if all 50 states performed familial dna searching.	neutral	en	USA	NORTH AMERICA	North America	United States of America	USA.CA.Oceanside		2022-10-18T14:26:23.288+0000	REDACTED	REDACTED	Oceanside		REDACTED	unknown		0	281		Oceanside, CA, USA		@drlaurapettler	http://twitter.com/SRyan4n6DNA/statuses/986061503764639744		bcb052f5181a63222989b050a7351d77		REDACTED		reply	986020468271603714	null	281	75	0	http://twitter.com/DrLauraPettler/statuses/986020468271603714		0		160	false	2022-10-18T14:26:23.288+0000
24086							2018-04-17 02:08:58.0	How familial DNA search was used to find Scottsdale murder suspect in Allison Feldman case https://t.co/Wd93aL0pao	negative	en	USA	NORTH AMERICA	North America	United States of America		individual	2022-10-18T14:26:23.293+0000	REDACTED	REDACTED		http://www.cavecreekrealestateandhomesforsale.com/how-familial-dna-search-was-used-to-find-scottsdale-murder-suspect-in-allison-feldman-case/?utm_source=dlvr.it&utm_medium=twitter	REDACTED	female		0	29		AZ, USA			http://twitter.com/cavecreekaz11/statuses/986063940093227008		6de035c27f18865dc57d7c94d53c904a	https://t.co/Wd93aL0pao, http://dlvr.it/QPmj7r	REDACTED		post	0	null	29	12	0			0		3248	false	2022-10-18T14:26:23.293+0000
24085							2018-04-17 02:29:52.0	RT @SRyan4n6DNA @DrLauraPettler What would be even better is if all 50 states performed familial dna searching.	neutral	en	USA	NORTH AMERICA	North America	United States of America			2022-10-18T14:26:23.289+0000	REDACTED	REDACTED			REDACTED	unknown		0	201		TX, USA		@sryan4n6dna, @drlaurapettler	http://twitter.com/SRyan4n6DNA/statuses/986061503764639744		b26eea96fd92f500ed9d22a70cf6dc13		REDACTED	2018-04-17T01:59:17.000+0000	share	986061503764639744	null	201	656	0		http://twitter.com/SRyan4n6DNA/statuses/986061503764639744	0		5961	false	2022-10-18T14:26:23.289+0000
24084							2018-04-17 03:00:20.0	"There are no privacy or 4th amendment protections for an unknown DNA profile left on a victim or at a crime scene." https://t.co/agtNMuQflR	negative	en	USA	NORTH AMERICA	North America	United States of America		organisational	2022-10-18T14:26:23.294+0000	REDACTED	REDACTED		https://www.azcentral.com/story/news/local/scottsdale/2018/04/16/how-familial-dna-search-used-find-scottsdale-murder-suspect-ian-mitcham-allison-feldman/509143002/	REDACTED			62.2	374822	Technology	AZ, USA			http://twitter.com/azcentral/statuses/986076867361951744		3516bcb580de9680615c2890706f2829	https://t.co/agtNMuQflR, https://azc.cc/2qECsnA	REDACTED		post	0	null	374822	6041	0			0		178581	true	2022-10-18T14:26:23.294+0000
24083							2018-04-17 07:03:23.0	How familial DNA search was used to find Scottsdale murder suspect in Allison Feldman case https://t.co/99mJdQEUxv #Scottsdale #AZ	negative	en	USA	NORTH AMERICA	North America	United States of America	USA.AZ.Phoenix		2022-10-18T14:26:23.288+0000	REDACTED	REDACTED	Phoenix	https://www.azcentral.com/story/news/local/scottsdale/2018/04/16/how-familial-dna-search-used-find-scottsdale-murder-suspect-ian-mitcham-allison-feldman/509143002/	REDACTED	unknown	#scottsdale, #az	0	192		Phoenix, AZ, USA			http://twitter.com/PhoenixN3WS/statuses/986138032146468864		66edf8cd0517ef83d55d7d2e0f24060f	https://t.co/99mJdQEUxv, https://ift.tt/2qBCBJc	REDACTED		post	0	null	192	127	0			0		86320	false	2022-10-18T14:26:23.288+0000
24082							2018-04-17 07:04:37.0	How familial DNA search was used to find Scottsdale murder suspect in Allison Feldman case https://t.co/zVCQo1XGnG #Phoenix	neutral	en	USA	NORTH AMERICA	North America	United States of America	USA.AZ.Phoenix		2022-10-18T14:26:23.290+0000	REDACTED	REDACTED	Phoenix	https://www.azcentral.com/story/news/local/scottsdale/2018/04/16/how-familial-dna-search-used-find-scottsdale-murder-suspect-ian-mitcham-allison-feldman/509143002/	REDACTED	unknown	#phoenix	0	192		Phoenix, AZ, USA			http://twitter.com/PhoenixN3WS/statuses/986138345305706498		f56669b62506e421ea87ff595d05f68d	https://t.co/zVCQo1XGnG, https://ift.tt/2HEEah4	REDACTED		post	0	null	192	127	0			0		86367	false	2022-10-18T14:26:23.290+0000
24081							2018-04-17 13:00:30.0	"It's a way to get crimes against a family solved that may not get done any other way." https://t.co/agtNMuQflR	negative	en	USA	NORTH AMERICA	North America	United States of America		organisational	2022-10-18T14:26:23.291+0000	REDACTED	REDACTED		https://www.azcentral.com/story/news/local/scottsdale/2018/04/16/how-familial-dna-search-used-find-scottsdale-murder-suspect-ian-mitcham-allison-feldman/509143002/	REDACTED			62.4	376358	Technology	AZ, USA			http://twitter.com/azcentral/statuses/986227905410883584		b508470ba837a9909df203ada5830b72	https://t.co/agtNMuQflR, https://azc.cc/2qECsnA	REDACTED		post	0	null	374872	6041	0			1		178601	true	2022-10-18T14:26:23.291+0000
24080							2018-04-17 13:04:09.0	RT @azcentral "It's a way to get crimes against a family solved that may not get done any other way." https://t.co/agtNMuQflR	negative	en	USA	NORTH AMERICA	North America	United States of America	USA.AZ.Mesa		2022-10-18T14:26:23.293+0000	REDACTED	REDACTED	Mesa	https://www.azcentral.com/story/news/local/scottsdale/2018/04/16/how-familial-dna-search-used-find-scottsdale-murder-suspect-ian-mitcham-allison-feldman/509143002/	REDACTED	female		0	1486		Mesa, AZ, USA		@azcentral	http://twitter.com/azcentral/statuses/986227905410883584		4b8f5b16955d3388f35346c60b4d6098	https://t.co/agtNMuQflR, https://azc.cc/2qECsnA	REDACTED	2018-04-17T13:00:30.000+0000	share	986227905410883584	null	1486	1697	0		http://twitter.com/azcentral/statuses/986227905410883584	0		150420	false	2022-10-18T14:26:23.293+0000
24079							2018-04-17 13:54:18.0	How a Familial DNA search was used to find suspect in #Scottsdale murder case. https://t.co/qHBA9lPlLA https://t.co/axcTcSC7Wx	neutral	en	USA	NORTH AMERICA	North America	United States of America		individual	2022-10-18T14:26:23.289+0000	REDACTED	REDACTED		https://www.azcentral.com/story/news/local/scottsdale/2018/04/16/how-familial-dna-search-used-find-scottsdale-murder-suspect-ian-mitcham-allison-feldman/509143002/	REDACTED	unknown	#scottsdale	0	1535		USA	http://pbs.twimg.com/media/Da_VXCvWsAAcGXN.jpg		http://twitter.com/amendment4/statuses/986241444947070976		aa7a8ad76c15386eb8f9adf0f49d350e	https://t.co/qHBA9lPlLA, https://t.co/axcTcSC7Wx, http://bit.ly/2qDLoJY	REDACTED		post	0	null	1535	1514	0			0		4125	false	2022-10-18T14:26:23.289+0000
24078							2018-04-17 16:29:30.0	DNA is often compared to fingerprints, but there is no equivalent to a familial DNA match for fingerprints. The potential of this technology is both scary and amazing. https://t.co/TfRcnGrCek	negative	en	USA	NORTH AMERICA	North America	United States of America	USA.CA.Sacramento	individual	2022-10-18T14:26:23.292+0000	REDACTED	REDACTED	Sacramento	https://www.azcentral.com/story/news/local/scottsdale/2018/04/16/how-familial-dna-search-used-find-scottsdale-murder-suspect-ian-mitcham-allison-feldman/509143002/	REDACTED	male		3.9	678	Technology	Sacramento, CA, USA			http://twitter.com/toddheberlein/statuses/986280502360289280		8cf6789a27889c779f2acf3c71cd5805	https://t.co/TfRcnGrCek	REDACTED		post	0	null	595	441	0			1		8841	false	2022-10-18T14:26:23.292+0000
24077							2018-04-17 16:47:00.0	How familial DNA search was used to find Scottsdale murder suspect in Allison Feldman case https://t.co/0LIJgmLacI https://t.co/3shuYT9yVf	neutral	en	USA	NORTH AMERICA	North America	United States of America	USA.AZ.Phoenix	individual	2022-10-18T14:26:23.291+0000	REDACTED	REDACTED	Phoenix	http://www.meetscottsdale.com/how-familial-dna-search-was-used-to-find-scottsdale-murder-suspect-in-allison-feldman-case/?utm_source=dlvr.it&utm_medium=twitter	REDACTED	female		0	21		Phoenix, AZ, USA	http://pbs.twimg.com/media/Da_85MaU0AE24LM.jpg		http://twitter.com/scottsdalelux11/statuses/986284906442457089		6fa060de8054541ffc803346d1db035c	https://t.co/0LIJgmLacI, https://t.co/3shuYT9yVf, http://dlvr.it/QPrkPC	REDACTED		post	0	null	21	12	0			0		2720	false	2022-10-18T14:26:23.291+0000
24076							2018-04-17 17:32:37.0	More on the AZ familial search case. Of course, I think the technique IS problematic, and would note here also that the state had NOT in fact destroyed a sample from a dropped case that should have been destroyed. https://t.co/r9tQXfMz6k	negative	en	USA	NORTH AMERICA	North America	United States of America	USA.NY.New York		2022-10-18T14:26:23.291+0000	REDACTED	REDACTED	New York	https://www.azcentral.com/story/news/local/scottsdale/2018/04/16/how-familial-dna-search-used-find-scottsdale-murder-suspect-ian-mitcham-allison-feldman/509143002/	REDACTED	female		17.4	2592		New York, NY, USA			http://twitter.com/ErinMurphysLaw/statuses/986296385216622593		218cf9652f3852014a6897757b567b71	https://t.co/r9tQXfMz6k	REDACTED		post	0	null	1365	393	0			1		3762	false	2022-10-18T14:26:23.291+0000
24075							2018-04-17 18:04:15.0	RT @ErinMurphysLaw More on the AZ familial search case. Of course, I think the technique IS problematic, and would note here also that the state had NOT in fact destroyed a sample from a dropped case that should have been destroyed. https://t.co/r9tQXfMz6k	negative	en	USA	NORTH AMERICA	North America	United States of America	USA.FL.St Petersburg	individual	2022-10-18T14:26:23.290+0000	REDACTED	REDACTED	St. Petersburg	https://www.azcentral.com/story/news/local/scottsdale/2018/04/16/how-familial-dna-search-used-find-scottsdale-murder-suspect-ian-mitcham-allison-feldman/509143002/	REDACTED	male		0	1227	Science, Business	St Petersburg, FL, USA			http://twitter.com/ErinMurphysLaw/statuses/986296385216622593	{profession=Scientist & Researcher, jobTitle=Anthropologist}	a432c95cb1228b803624c8991a13cf8c	https://t.co/r9tQXfMz6k	REDACTED	2018-04-17T17:32:37.000+0000	share	986296385216622593	null	1227	232	0		http://twitter.com/ErinMurphysLaw/statuses/986296385216622593	0		12787	false	2022-10-18T14:26:23.290+0000
24074							2018-04-17 19:43:57.0	How familial DNA search was used to find Scottsdale murder suspect in Allison Feldman case https://t.co/6HjMnaqh84	negative	en	USA	NORTH AMERICA	North America	United States of America		individual	2022-10-18T14:26:23.289+0000	REDACTED	REDACTED		http://www.meetcarefree.com/how-familial-dna-search-was-used-to-find-scottsdale-murder-suspect-in-allison-feldman-case/?utm_source=dlvr.it&utm_medium=twitter	REDACTED	female		0	11		USA			http://twitter.com/carefreeaz11/statuses/986329435627446273		01ede678322e391780d100c9cc043f44	https://t.co/6HjMnaqh84, http://dlvr.it/QPscTd	REDACTED		post	0	null	11	11	0			0		935	false	2022-10-18T14:26:23.289+0000
24073							2018-04-17 19:53:49.0	When Arizona law enforcement tried familial DNA searching for the first time on the high-profile killing, it pointed to the murderer’s brother—and then the killer himself. https://t.co/FdzoC8z8Qe	negative	en	USA	NORTH AMERICA	North America	United States of America	USA.WI.Madison	organisational	2022-10-18T14:26:23.293+0000	REDACTED	REDACTED	Madison	https://www.forensicmag.com/news/2018/04/arizona-nabs-murder-suspect-familial-dna-searching-first-try?et_cid=6312353&et_rid=655089340&type=headline&et_cid=6312353&et_rid=655089340&linkid=https%3a%2f%2fwww.forensicmag.com%2fnews%2f2018%2f04%2farizona-nabs-murder-suspect-familial-dna-searching-first-try%3fet_cid%3d6312353%26et_rid%3d%subscriberid%%26type%3dheadline	REDACTED			0	731		Madison, WI, USA			http://twitter.com/ishinews/statuses/986331921318924294		3640a3274d0121b898488d3170f08fb3	https://t.co/FdzoC8z8Qe, http://ow.ly/vhsb30jrsIa	REDACTED		post	0	null	731	639	0			0		3056	false	2022-10-18T14:26:23.293+0000
24072							2018-04-17 20:40:09.0	How familial DNA search was used to find Scottsdale murder suspect in Allison Feldman case. https://t.co/9MBnrqXtVD #AZ https://t.co/uD1of6CiN2	negative	en	USA	NORTH AMERICA	North America	United States of America	USA.AZ.Phoenix	individual	2022-10-18T14:26:23.289+0000	REDACTED	REDACTED	Phoenix	https://www.azcentral.com/story/news/local/scottsdale/2018/04/16/how-familial-dna-search-used-find-scottsdale-murder-suspect-ian-mitcham-allison-feldman/509143002/?platform=hootsuite	REDACTED	male	#az	15.4	3944	Animals & Pets, Books	Phoenix, AZ, USA	http://pbs.twimg.com/media/DbAyQpyUQAAMNs7.jpg		http://twitter.com/azatty/statuses/986343581953724416	{profession=Executive, jobTitle=President}, {profession=Legal, jobTitle=Attorney}	8e8720492bc88976086870a152b05c71	https://t.co/9MBnrqXtVD, https://t.co/uD1of6CiN2, http://ow.ly/4UrL30jxtfb	REDACTED		post	0	null	3944	3434	0			0		33198	false	2022-10-18T14:26:23.289+0000
24071							2018-04-18 04:04:00.0	How familial DNA search was used to find Scottsdale murder suspect in Allison Feldman case https://t.co/KXVp8pG6BC	negative	en	USA	NORTH AMERICA	North America	United States of America			2022-10-18T14:35:18.603+0000	REDACTED	REDACTED		https://www.azcentral.com/story/news/local/scottsdale/2018/04/16/how-familial-dna-search-used-find-scottsdale-murder-suspect-ian-mitcham-allison-feldman/509143002/?utm_source=dlvr.it&utm_medium=twitter	REDACTED	unknown		7.2	3430		AZ, USA			http://twitter.com/AZnewsmonger/statuses/986455277124780032		b2e0531deb00d09e7bbb361d812962a4	https://t.co/KXVp8pG6BC, http://dlvr.it/QPvQqD	REDACTED		post	0	null	3430	2590	0			0		62024	false	2022-10-18T14:35:18.603+0000
24070							2018-04-18 17:14:44.0	@CriminologyPod I believe it would be solved via a familial DNA match, if the large DNA firms opened their databases to law enforcement.	neutral	en	USA	NORTH AMERICA	North America	United States of America			2022-10-18T14:35:18.603+0000	REDACTED	REDACTED			REDACTED	male		0	112		USA		@criminologypod	http://twitter.com/Dafuq__Wuz_Dat/statuses/986654274544381952		81609bd92297b543ce81d65a132ec80d		REDACTED		reply	986585905476636672	null	112	524	0	http://twitter.com/CriminologyPod/statuses/986585905476636672		0		4151	false	2022-10-18T14:35:18.603+0000
24069							2018-04-19 19:26:50.0	@frank_milstead speaks with @broomheadshow about the Border Strike Force, Familial DNA and the amazing accomplishments of employees of the agency. The show airs on Saturday at 5pm/10pm and Sunday morning at 6:30am. https://t.co/ZYRMVO1OS8	positive	en	USA	NORTH AMERICA	North America	United States of America			2022-10-18T14:35:07.028+0000	REDACTED	REDACTED			REDACTED	unknown		44	39977		AZ, USA	http://pbs.twimg.com/media/DbK0o3PVwAAbBbT.jpg	@frank_milstead, @broomheadshow	http://twitter.com/Arizona_DPS/statuses/987049904240406530		93a8dfc63c22946d3f42c98d845a17c9	https://t.co/ZYRMVO1OS8	REDACTED		post	0	null	39977	30	0			0		3382	true	2022-10-18T14:35:07.028+0000
24068							2018-04-19 22:46:46.0	@562Lori Thank you Lori! I tell people this all the time...plus https://t.co/aZs45ygYz7 shares peoples DNA with law enforcement	neutral	en	USA	NORTH AMERICA	North America	United States of America		individual	2022-10-18T14:35:07.028+0000	REDACTED	REDACTED		https://www.ancestry.com/	REDACTED	female		33.9	11424	Politics, Family & Parenting	USA		@562lori	http://twitter.com/deathrep/statuses/987100217861386245	{profession=Executive, jobTitle=Founder}	64c3d9c838bace5e888750d5c03fb84c	https://t.co/aZs45ygYz7, http://Ancestry.com	REDACTED		reply	986976448744337408	null	11424	12496	0	http://twitter.com/562Lori/statuses/986976448744337408		0		169795	false	2022-10-18T14:35:07.028+0000
24067							2018-04-20 19:33:19.0	@MyHeritage DO NOT BUY THESE DNA KITS. I had to UPLOAD My results to GED MATCH just to get a more accurate results. They take samples of DNA by regions without further investigation and with borders changing over time etc. that is a stupid And IDIOTIC Method	negative	en	USA	NORTH AMERICA	North America	United States of America			2022-10-18T14:33:54.056+0000	REDACTED	REDACTED			REDACTED	unknown		40.5	25100		USA		@myheritage	http://twitter.com/JennySook/statuses/987413922700394496		4050065a6d047d13efeb8e8ba12b165a		REDACTED		post	0	null	25100	1532	0			0		23724	false	2022-10-18T14:33:54.056+0000
24066							2018-04-21 23:45:04.0	The case is the first time an Arizona law enforcement agency has used this DNA matching method, which has been around for at least a decade. https://t.co/oMjQ2Cm2E2	neutral	en	USA	NORTH AMERICA	North America	United States of America		organisational	2022-10-18T14:34:02.108+0000	REDACTED	REDACTED		https://www.azcentral.com/story/news/local/scottsdale/2018/04/16/how-familial-dna-search-used-find-scottsdale-murder-suspect-ian-mitcham-allison-feldman/509143002/	REDACTED			62.5	375507	Technology	AZ, USA			http://twitter.com/azcentral/statuses/987839668963201024		40764a84d575087940deeac144e9a6c9	https://t.co/oMjQ2Cm2E2	REDACTED		post	0	null	375385	6038	0			2		179286	true	2022-10-18T14:34:02.108+0000
24065							2018-04-22 02:08:08.0	How familial DNA search was used to find Scottsdale murder suspect in Allison Feldman case https://t.co/rkQTc9fngP via @azcentral	neutral	en	USA	NORTH AMERICA	North America	United States of America	USA.AZ.Phoenix		2022-10-18T14:32:45.962+0000	REDACTED	REDACTED	Phoenix	https://www.azcentral.com/story/news/local/scottsdale/2018/04/16/how-familial-dna-search-used-find-scottsdale-murder-suspect-ian-mitcham-allison-feldman/509143002/	REDACTED	male		3.9	730		Phoenix, AZ, USA		@azcentral	http://twitter.com/MostLivableCity/statuses/987875672528830464		7666dc24d06d16ada61fcfa219f4d697	https://t.co/rkQTc9fngP, https://azc.cc/2qCyL20	REDACTED		post	0	null	365	420	0			1		91146	false	2022-10-18T14:32:45.962+0000
24064							2018-04-22 02:11:07.0	RT @MostLivableCity How familial DNA search was used to find Scottsdale murder suspect in Allison Feldman case https://t.co/rkQTc9fngP via @azcentral	neutral	en	USA	NORTH AMERICA	North America	United States of America	USA.AZ.Phoenix		2022-10-18T14:32:45.962+0000	REDACTED	REDACTED	Phoenix	https://www.azcentral.com/story/news/local/scottsdale/2018/04/16/how-familial-dna-search-used-find-scottsdale-murder-suspect-ian-mitcham-allison-feldman/509143002/	REDACTED	male		0	365		Phoenix, AZ, USA		@mostlivablecity, @azcentral	http://twitter.com/MostLivableCity/statuses/987875672528830464		65274332d0e7aef6edb7939d7c423682	https://t.co/rkQTc9fngP, https://azc.cc/2qCyL20	REDACTED	2018-04-22T02:08:08.000+0000	share	987875672528830464	null	365	420	0		http://twitter.com/MostLivableCity/statuses/987875672528830464	0		91149	false	2022-10-18T14:32:45.962+0000
24063							2018-04-24 15:21:36.0	Wow! Anyone who sends their DNA to a private company is an idiot! Your allowing the govt to get access to familial DNA. You just gave google your entire family DNA! Wake up! #MAGA https://t.co/jpQLFUZtin	negative	en	USA	NORTH AMERICA	North America	United States of America			2022-10-18T14:31:14.521+0000	REDACTED	REDACTED		http://www.miamiherald.com/news/nation-world/national/article185198178.html	REDACTED	male	#maga	35.8	9526		KY, USA			http://twitter.com/KarsonKY/statuses/988800130894753793		a92ad65a768d346862f104ec66e8655c	https://t.co/jpQLFUZtin	REDACTED		post	0	null	9052	3016	0			2		4724	false	2022-10-18T14:31:14.521+0000
24062							2018-04-24 18:28:05.0	@LANURSE1 Some law enforcement agencies are already trying to get access to DNA from companies like Ancestry and others. That sounds like a #4A issue unless a person signs a release allowing it to be given away.	negative	en	USA	NORTH AMERICA	North America	United States of America			2022-10-18T14:31:14.517+0000	REDACTED	REDACTED			REDACTED	male	#4a	6.7	3204		USA			http://twitter.com/RogerEly/statuses/988847059087364096		f07611a1bae78fb5a27353c1d5265589		REDACTED		reply	988843348197769216	null	3204	2836	0	http://twitter.com/LANURSE1/statuses/988843348197769216		0		10554	false	2022-10-18T14:31:14.517+0000
24061							2018-04-25 14:01:43.0	@mattcarps I heard familial DNA. the guy they have in custody is 100% match.	negative	en	USA	NORTH AMERICA	North America	United States of America		individual	2022-10-18T14:31:00.124+0000	REDACTED	REDACTED			REDACTED	female		0	273	Technology	MO, USA		@mattcarps	http://twitter.com/ohh_danielle/statuses/989142415499030528	{profession=Student, jobTitle=Student}	221b55a2bbb4a623be6c12c9004e638e		REDACTED		reply	989141756661944321	null	273	424	0	http://twitter.com/mattcarps/statuses/989141756661944321		0		13067	false	2022-10-18T14:31:00.124+0000
24060							2018-04-25 15:23:26.0	OMG I hope they got this sick fuck- and I wouldn’t be surprised if it was through familial DNA, the way they caught another rapist murderer in LA. https://t.co/sYnWhPssJy	negative	en	USA	NORTH AMERICA	North America	United States of America	USA.TX.Dallas	organisational	2022-10-18T14:31:00.120+0000	REDACTED	REDACTED	Dallas	https://www.thedailybeast.com/golden-state-killer-arrested-according-to-co-author-of-ill-be-gone-in-the-dark	REDACTED	male		0	132	Animals & Pets	Dallas, TX, USA			http://twitter.com/chupacabrito/statuses/989162978145644544		b8602048cf4aea8a549571bc3ec20a86	https://t.co/sYnWhPssJy	REDACTED		post	0	null	132	660	0			0		5101	false	2022-10-18T14:31:00.120+0000
24059	RANDOM	case solved	case solved: GSK	personal opinion	impartial	neutral	2018-04-25 17:04:18.0	Looks like this may have been the method that caught the East Area Rapist. Advanced DNA techniques. Potentially familial DNA https://t.co/bCTkoVNVJS	neutral	en	USA	NORTH AMERICA	North America	United States of America			2022-10-18T14:31:00.127+0000	REDACTED	REDACTED		https://twitter.com/Boston__Sucks/status/984528339644960768	REDACTED	male		0	592		USA			http://twitter.com/Boston__Sucks/statuses/989188362375499777		bb98beee77106daee0af0e5539898c47	https://t.co/bCTkoVNVJS	REDACTED		post	0	null	592	1101	0			0		56315	false	2022-10-18T14:31:00.127+0000
24058	RANDOM	case solved	case solved: GSK	share news	impartial	neutral	2018-04-25 18:11:30.0	@Cheaptarts @niemano007 My money is on them linking him via familial DNA by using a service like Ancestry.	neutral	en	USA	NORTH AMERICA	North America	United States of America		individual	2022-10-18T14:31:00.125+0000	REDACTED	REDACTED			REDACTED	male		0	1145	Books	WV, USA		@cheaptarts, @niemano007	http://twitter.com/jpollackauthor/statuses/989205271967883265	{profession=Artist, jobTitle=Co-author}	0830e8fe24da8c2e2b0faad1ff3ba897		REDACTED		reply	989203783346544640	null	1145	2514	0	http://twitter.com/Cheaptarts/statuses/989203783346544640		0		1486	false	2022-10-18T14:31:00.125+0000
24057							2018-04-25 18:21:36.0	RT @jpollackauthor @Cheaptarts @niemano007 My money is on them linking him via familial DNA by using a service like Ancestry.	neutral	en	USA	NORTH AMERICA	North America	United States of America	USA.TX.Dallas		2022-10-18T14:31:00.129+0000	REDACTED	REDACTED	Dallas		REDACTED	unknown		0	1077		Dallas, TX, USA		@jpollackauthor, @cheaptarts, @niemano007	http://twitter.com/jpollackauthor/statuses/989205271967883265		1a68ef0921be2d31f31a2b4e3c9ee481		REDACTED	2018-04-25T18:11:30.000+0000	share	989205271967883265	null	1077	699	0		http://twitter.com/jpollackauthor/statuses/989205271967883265	0		111999	false	2022-10-18T14:31:00.129+0000
24056							2018-04-25 18:42:11.0	@KyleGodleski I don't think he'll ever be caught. At least not alive. I think in the future with super advanced DNA techniques they may be able to identify a *potential* perp via familial DNA comparisons, but I think it's unlikely they ever get him	neutral	en	USA	NORTH AMERICA	North America	United States of America			2022-10-18T14:31:00.115+0000	REDACTED	REDACTED			REDACTED	male		0	592		USA			http://twitter.com/Boston__Sucks/statuses/989212996437200899		9245be9775e4dd9369ec16c45cf9d564		REDACTED		reply	989212581360480261	null	592	1102	0	http://twitter.com/KyleGodleski/statuses/989212581360480261		0		56327	false	2022-10-18T14:31:00.115+0000
24055							2018-04-25 19:11:51.0	While we wait, it will be interesting to see if familial DNA played a role in this arrest, as @TrueCrimeDiary guessed it might in #IllBeGoneInTheDark #Goldenstatekiller	neutral	en	USA	NORTH AMERICA	North America	United States of America	USA.NY.New York	individual	2022-10-18T14:31:00.121+0000	REDACTED	REDACTED	New York		REDACTED	unknown	#illbegoneinthedark, #goldenstatekiller	0	1053	Business	New York, NY, USA		@truecrimediary	http://twitter.com/deccamuldowney/statuses/989220460368887810	{profession=Journalist, jobTitle=Reporter}	2b7ce534d484c4fe0d6b2d7a6bce5c73		REDACTED		post	0	null	1053	2084	0			0		645	false	2022-10-18T14:31:00.121+0000
24054							2018-04-25 19:59:05.0	#GoldenStateKiller certainly sounds like familial DNA! Family member turned him in???	neutral	en	USA	NORTH AMERICA	North America	United States of America	USA.TN.Nashville		2022-10-18T14:31:00.124+0000	REDACTED	REDACTED	Nashville		REDACTED	unknown	#goldenstatekiller	17.1	419		Nashville, TN, USA			http://twitter.com/RealTenToOne/statuses/989232348020510722		03bdebcc783aa5257725422b75b994e3		REDACTED		post	0	null	382	731	1			0		6365	false	2022-10-18T14:31:00.124+0000
24053							2018-04-25 20:01:46.0	@MJmatterly Since they refuse to say, I’m guessing familial DNA as in a family member was arrested and their DNA led them to him.	negative	en	USA	NORTH AMERICA	North America	United States of America			2022-10-18T14:31:00.116+0000	REDACTED	REDACTED			REDACTED	male		3.7	2296		USA		@mjmatterly	http://twitter.com/LyricsOfSongs4U/statuses/989233024087744512		29b2da2737121f6be175c8cab3fc6232		REDACTED		reply	989232327271186432	null	2296	3750	0	http://twitter.com/MJmatterly/statuses/989232327271186432		0		6616	false	2022-10-18T14:31:00.116+0000
24052							2018-04-25 20:02:21.0	@RealTenToOne The guy did not have a son. Familial dna only works with male relations. Could only be a father or a brother.	neutral	en	USA	NORTH AMERICA	North America	United States of America	USA.CA.Sacramento	individual	2022-10-18T14:31:00.115+0000	REDACTED	REDACTED	Sacramento		REDACTED	female		0	37	Food & Drinks, Travel, Animals & Pets	Sacramento, CA, USA		@realtentoone	http://twitter.com/lawyeronthelam/statuses/989233170363990021		82a370d18a1e872a1b60e1a3ae20f990		REDACTED		reply	989232348020510722	null	37	145	0	http://twitter.com/RealTenToOne/statuses/989232348020510722		0		254	false	2022-10-18T14:31:00.115+0000
24051							2018-04-25 20:06:07.0	@ashulman_RS Familial DNA perhaps? It would make sense since he dodged the family question	neutral	en	USA	NORTH AMERICA	North America	United States of America			2022-10-18T14:31:00.133+0000	REDACTED	REDACTED			REDACTED	male		1.6	1905		NY, USA		@ashulman_rs	http://twitter.com/JoeGiacalone/statuses/989234116645261312		e7283ebd8079fa101cebfb70ca18b3dc		REDACTED		reply	989232308686274560	null	1905	394	0	http://twitter.com/ashulman_RS/statuses/989232308686274560		0		8938	false	2022-10-18T14:31:00.133+0000
24050							2018-04-25 20:07:41.0	Ask about familial DNA! #GoldenStateKiller	neutral	en	USA	NORTH AMERICA	North America	United States of America	USA.CA.San Francisco		2022-10-18T14:31:00.117+0000	REDACTED	REDACTED	San Francisco		REDACTED	male	#goldenstatekiller	0	298		San Francisco, CA, USA			http://twitter.com/Cappers54/statuses/989234512595857408		f946d53610bbc5828ec87ab8d6c80604		REDACTED		post	0	null	298	194	0			0		7257	false	2022-10-18T14:31:00.117+0000
24049	RANDOM	case solved	case solved: GSK	personal opinion	receptive	negative	2018-04-25 20:07:51.0	@BeatseRandi The egos on these guys was what kept it from being solved. She helped them share info. Sounds like maybe familial DNA match solved it though. Like Grim Sleeper and BTK.	neutral	en	USA	NORTH AMERICA	North America	United States of America	USA.CA.Los Angeles	individual	2022-10-18T14:31:00.117+0000	REDACTED	REDACTED	Los Angeles		REDACTED	female		0	289	Animals & Pets, Fine arts	Pasadena, CA, USA			http://twitter.com/sooboo/statuses/989234552269717504		29fe525e518c5e6b440cdea1fc382d90		REDACTED		reply	989233776806060032	null	289	527	0	http://twitter.com/BeatseRandi/statuses/989233776806060032		0		2980	false	2022-10-18T14:31:00.117+0000
24048							2018-04-25 20:08:47.0	@mooshakins I think it's gonna be familial DNA that got their attention.	neutral	en	USA	NORTH AMERICA	North America	United States of America			2022-10-18T14:31:00.117+0000	REDACTED	REDACTED			REDACTED	male		39.5	22300		USA		@mooshakins	http://twitter.com/BiasedGirl/statuses/989234790326063105		5d4e17f645e58f14fc625cb006195698		REDACTED		reply	989234645500743680	null	22300	7338	0	http://twitter.com/mooshakins/statuses/989234645500743680		0		408650	true	2022-10-18T14:31:00.117+0000
24047	RANDOM	case solved	case solved: GSK	personal opinion	impartial	neutral	2018-04-25 20:09:05.0	@Nicole_Cliffe Reading between the lines: There was a familial DNA match, and detectives culled the suspects down, watched them, secured samples.	negative	en	USA	NORTH AMERICA	North America	United States of America	USA.OH.Cleveland		2022-10-18T14:31:00.116+0000	REDACTED	REDACTED	Cleveland		REDACTED	male		0	623		Cleveland, OH, USA			http://twitter.com/Brian_C_Broadus/statuses/989234864191832065		bdb692720b6fcabba817acbd997d3d03		REDACTED		reply	989231045504524288	null	623	2047	0	http://twitter.com/Nicole_Cliffe/statuses/989231045504524288		0		9346	false	2022-10-18T14:31:00.116+0000
24046							2018-04-25 20:09:59.0	@jmtisdale They are dodging familial DNA questions I feel. https://t.co/BBb99GrMjU or 23 & me might have flipped and shown a close relative.	neutral	en	USA	NORTH AMERICA	North America	United States of America	USA.CA.San Francisco		2022-10-18T14:31:00.129+0000	REDACTED	REDACTED	San Francisco	https://www.ancestry.com/	REDACTED	male		0	298		San Francisco, CA, USA		@jmtisdale	http://twitter.com/Cappers54/statuses/989235089505566720		f9191ae5fbe1344ae52d4c2fc87394c8	https://t.co/BBb99GrMjU, http://Ancestry.com	REDACTED		reply	989234707115069440	null	298	194	0	http://twitter.com/jmtisdale/statuses/989234707115069440		0		7258	false	2022-10-18T14:31:00.129+0000
24045							2018-04-25 20:11:09.0	I'm a true crime nut too, but many of you don't know how DNA (let alone how familial DNA if that is what held lead to his discarded sample) or criminal investigations work and are getting mad at them for not answering ALL questions. CHILL #GoldenStateKiller	negative	en	USA	NORTH AMERICA	North America	United States of America	USA.CA.San Francisco	individual	2022-10-18T14:31:00.117+0000	REDACTED	REDACTED	San Francisco		REDACTED	female	#goldenstatekiller	4.8	2567	Music	San Francisco, CA, USA			http://twitter.com/bastylefilegirl/statuses/989235386764283904		b3ba23ce936c8cb5499623fd3254f53c		REDACTED		post	0	null	2567	1646	0			0		192458	false	2022-10-18T14:31:00.117+0000
24044							2018-04-25 20:13:28.0	@case_file @casefilehost My guess would be that it was a familial DNA profile that led to him.	neutral	en	USA	NORTH AMERICA	North America	United States of America			2022-10-18T14:31:00.115+0000	REDACTED	REDACTED			REDACTED	female		0	669		OH, USA		@case_file, @casefilehost	http://twitter.com/RLCASELLA/statuses/989235967126114304		a7d3d72d803bb22556363e818d25a32f		REDACTED		reply	989234614819434496	null	669	1879	0	http://twitter.com/case_file/statuses/989234614819434496		0		9222	false	2022-10-18T14:31:00.115+0000
24043							2018-04-25 20:13:32.0	Reading between the lines of the EAR/ONS/GSK press conference- there was a familial DNA link that led the police to this dude. It felt very silly to have the police gloating over discovering something that was essentially handed to them.... #goldenstatekiller	neutral	en	USA	NORTH AMERICA	North America	United States of America			2022-10-18T14:31:00.123+0000	REDACTED	REDACTED			REDACTED	female	#goldenstatekiller	0	153		USA			http://twitter.com/ErinMBarry/statuses/989235982682742784		c5956f26c9fe4d7ee5e21b071c28d874		REDACTED		post	0	null	153	348	0			0		2080	false	2022-10-18T14:31:00.123+0000
24042							2018-04-25 20:14:44.0	@girlmeetsmurder Guessing familial DNA from an ancestry database? #GoldenStateKiller	neutral	en	USA	NORTH AMERICA	North America	United States of America	USA.CA.San Francisco		2022-10-18T14:31:00.130+0000	REDACTED	REDACTED	San Francisco		REDACTED	male	#goldenstatekiller	0	298		San Francisco, CA, USA		@girlmeetsmurder	http://twitter.com/Cappers54/statuses/989236284781559808		97660a0e34bce0a69ea560db44cd3cc3		REDACTED		reply	989235728872701952	null	298	194	0	http://twitter.com/girlmeetsmurder/statuses/989235728872701952		0		7260	false	2022-10-18T14:31:00.130+0000
24041							2018-04-25 20:16:59.0	There was no info in that press conference, so here’s my THEORY—they got a match from familial DNA, maybe one of his adult kids ending up in the database? #ThankMichelleMcNamara #GoldenStateKiller	neutral	en	USA	NORTH AMERICA	North America	United States of America	USA.PA.Philadelphia	individual	2022-10-18T14:31:00.115+0000	REDACTED	REDACTED	Philadelphia		REDACTED	female	#thankmichellemcnamara, #goldenstatekiller	7.7	3598	Books	Philadelphia, PA, USA			http://twitter.com/dianarwallach/statuses/989236852854083586	{profession=Artist, jobTitle=Author}	4d2a04ab64c5d94cbb1113b866fcd94d		REDACTED		post	0	null	3598	2340	0			0		7246	false	2022-10-18T14:31:00.115+0000
24040							2018-04-25 20:20:58.0	@Shantel91505 @girlmeetsmurder 6 days is a long time. It gave them time to find other avenues of reaching probable cause in case Familial DNA isn't allowed in court for some reason.	neutral	en	USA	NORTH AMERICA	North America	United States of America	USA.CA.San Francisco		2022-10-18T14:31:00.116+0000	REDACTED	REDACTED	San Francisco		REDACTED	male		0	298		San Francisco, CA, USA			http://twitter.com/Cappers54/statuses/989237854000697344		4251ecd6b06a7cffa53a0c4f51bb9c11		REDACTED		reply	989236822642323457	null	298	194	0	http://twitter.com/Shantel91505/statuses/989236822642323457		0		7261	false	2022-10-18T14:31:00.116+0000
24039							2018-04-25 20:29:47.0	@claire_severine @g8r84 And, it seems it should have been REALLY obvious he was a cop. My gut tells me a relative informed on him, and he was found through familial DNA. His daughter was born just weeks after his last crime in 1981, after which he committed only one more rape/murder in 1986.	negative	en	USA	NORTH AMERICA	North America	United States of America	USA.MN.Minneapolis		2022-10-18T14:31:00.117+0000	REDACTED	REDACTED	Minneapolis		REDACTED	female		0	551		Minneapolis, MN, USA			http://twitter.com/CateDelia/statuses/989240074385551360		a88d07aec9ecc0ef691ed53bf5f48c79		REDACTED		reply	989232774627450880	null	551	2016	0	http://twitter.com/claire_severine/statuses/989232774627450880		0		7281	false	2022-10-18T14:31:00.117+0000
24038							2018-04-25 20:39:39.0	@claire_severine @gerry60981300 They wrapped up the conference quick after question about familial DNA (from ancestry sites). My guess is they did it and saw who he is related by blood and then looked at that person's family tree to see possible suspects! #GoldenStateKiller	neutral	en	USA	NORTH AMERICA	North America	United States of America	USA.CA.San Francisco		2022-10-18T14:31:00.115+0000	REDACTED	REDACTED	San Francisco		REDACTED	male	#goldenstatekiller	0	298		San Francisco, CA, USA			http://twitter.com/Cappers54/statuses/989242558046859264		badcf7132cc57fb5fe1a57b4696f53d2		REDACTED		reply	989241163059253248	null	298	194	0	http://twitter.com/claire_severine/statuses/989241163059253248		0		7265	false	2022-10-18T14:31:00.115+0000
24037							2018-04-25 20:54:53.0	@XanderTaylor3 I understand that I’m just wondering why they tested his dna. You’d think they’d provide a little information about whether it was a familial dna hit or an outside tip that led to the investigation and collection of this man’s dna.	neutral	en	USA	NORTH AMERICA	North America	United States of America	USA.KY.Lexington	individual	2022-10-18T14:31:00.115+0000	REDACTED	REDACTED	Lexington		REDACTED	female		0	47	Animals & Pets	Lexington, KY, USA			http://twitter.com/katysmith3/statuses/989246389073870848		b40aa6950243a0d77703b28f2ea6120e		REDACTED		reply	989245738751332352	null	47	198	0	http://twitter.com/XanderTaylor3/statuses/989245738751332352		0		3355	false	2022-10-18T14:31:00.115+0000
24036							2018-04-25 21:02:08.0	My theory is that the Golden State Killer was found after the authorities ran a familial DNA search, a technique that allows investigators to identify suspects who don’t have DNA in a law enforcement database but whose close relatives have had their genetic profiles cataloged.	neutral	en	USA	NORTH AMERICA	North America	United States of America			2022-10-18T14:31:00.133+0000	REDACTED	REDACTED			REDACTED	female		18.9	705		CA, USA			http://twitter.com/Amill09/statuses/989248215483478016		19fc3879857de636893cc8010b3d0b43		REDACTED		post	0	null	109	384	1			0		2845	false	2022-10-18T14:31:00.133+0000
24035							2018-04-25 21:23:26.0	I am convinced they got the #goldenstatekiller on familial DNA and am trying to map his family tree like... https://t.co/6NTQ3DovzX	neutral	en	USA	NORTH AMERICA	North America	United States of America	USA.IL.Chicago		2022-10-18T14:31:00.117+0000	REDACTED	REDACTED	Chicago		REDACTED	female	#goldenstatekiller	0	973		Chicago, IL, USA	https://video.twimg.com/tweet_video/DbqI34mVwAE9ua2.mp4#gif		http://twitter.com/RebeccaSkoch/statuses/989253573778313216		d7d5331e70067763c42478ec5431ddfc	https://t.co/6NTQ3DovzX	REDACTED		post	0	null	973	665	0			0		13221	false	2022-10-18T14:31:00.117+0000
24034							2018-04-25 21:31:31.0	@jamyeretos1 @pattonoswalt I heard that too, but I’m curious how they honed in on him. I’m guessing familial DNA.	negative	en	USA	NORTH AMERICA	North America	United States of America			2022-10-18T14:31:00.116+0000	REDACTED	REDACTED			REDACTED	male		0	118		USA		@jamyeretos1, @pattonoswalt	http://twitter.com/Dafuq__Wuz_Dat/statuses/989255609915723778		017d26b9a5883423f2c2a92d09b54dff		REDACTED		reply	989254505215791109	null	118	529	0	http://twitter.com/jamyeretos1/statuses/989254505215791109		0		4204	false	2022-10-18T14:31:00.116+0000
24033							2018-04-25 21:33:27.0	@stevenjldamico They said it was discarded DNA. They also said they tracked him through familial DNA.	neutral	en	USA	NORTH AMERICA	North America	United States of America		individual	2022-10-18T14:31:00.117+0000	REDACTED	REDACTED			REDACTED	unknown		0	255	Politics	NC, USA		@stevenjldamico	http://twitter.com/girlyfiedgirl/statuses/989256095435812865		7c2f4be6e8c9ba106fd2b76d16e15285		REDACTED		reply	989253838900269056	null	255	680	0	http://twitter.com/stevenjldamico/statuses/989253838900269056		0		1261	false	2022-10-18T14:31:00.117+0000
24032							2018-04-25 22:10:47.0	@KeriKanary They wouldn’t have taken his DNA for shoplifting. The cops were asked blatantly how they picked him out and they skirted the question. It was just sort of fishy to me. I know it’s probably a familial dna hit but don’t understand why they wouldn’t just say that.	negative	en	USA	NORTH AMERICA	North America	United States of America	USA.KY.Lexington	individual	2022-10-18T14:31:00.115+0000	REDACTED	REDACTED	Lexington		REDACTED	female		0	47	Animals & Pets	Lexington, KY, USA			http://twitter.com/katysmith3/statuses/989265493071720453		ec2789ad6549b0dd735ff3913e1b6651		REDACTED		reply	989264883718946817	null	47	198	0	http://twitter.com/KeriKanary/statuses/989264883718946817		0		3358	false	2022-10-18T14:31:00.115+0000
24031							2018-04-25 22:36:32.0	@SarahCatsCats @candidginger @pattonoswalt I’m guessing a familial dna match.	neutral	en	USA	NORTH AMERICA	North America	United States of America			2022-10-18T14:31:00.116+0000	REDACTED	REDACTED			REDACTED	male		0	59		USA		@sarahcatscats, @candidginger, @pattonoswalt	http://twitter.com/BillWrightArt/statuses/989271973237837825		9457626a0ba620af4300739e170aaf9f		REDACTED		reply	989237293796900864	null	59	160	0	http://twitter.com/SarahCatsCats/statuses/989237293796900864		0		282	false	2022-10-18T14:31:00.116+0000
24030							2018-04-25 22:42:37.0	@justsayin60 DNA confirmed it but my question is how did they know to investigate and collect that particular man’s DNA. Had to be either through a tip or familial dna link, but I don’t know why they wouldn’t just say that.	neutral	en	USA	NORTH AMERICA	North America	United States of America	USA.KY.Lexington	individual	2022-10-18T14:31:00.123+0000	REDACTED	REDACTED	Lexington		REDACTED	female		0	47	Animals & Pets	Lexington, KY, USA			http://twitter.com/katysmith3/statuses/989273501331787776		1ff4a665ac5b4cd6c066b520db60dc03		REDACTED		reply	989271745331847168	null	47	198	0	http://twitter.com/justsayin60/statuses/989271745331847168		0		3360	false	2022-10-18T14:31:00.123+0000
24029							2018-04-25 23:39:29.0	Orange Co. DA just alluded to the fact that it was familial DNA; he said that DeAngelo did not have a criminal record (besides 1970's shoplifting CHARGE), so his DNA was not in any existing databank. He has 3 adult *DAUGHTERS*, 1 of whom lives at home. Could one of his...... https://t.co/F6lqzbuebM	neutral	en	USA	NORTH AMERICA	North America	United States of America	USA.OH.Columbus	organisational	2022-10-18T14:31:00.116+0000	REDACTED	REDACTED	Columbus	https://twitter.com/rkcrafts/status/989135999849717761	REDACTED	female		34.3	787	Fashion, Politics, Movies, Fine arts	Columbus, OH, USA			http://twitter.com/maddyxyz1961/statuses/989287814423629825		69f6a5e14e0a4d223bbe37c00b8a270b	https://t.co/F6lqzbuebM	REDACTED		post	0	null	339	377	2			0		7549	false	2022-10-18T14:31:00.116+0000
24028							2018-04-25 23:39:30.0	.....recognized him & ratted him out. This all happened in the last six days, so it MUST have been a DNA databank hit w/familial DNA, or someone with intimate knowledge of DeAngelo told on him. Either or, IMO. Fascinating!	negative	en	USA	NORTH AMERICA	North America	United States of America	USA.OH.Columbus	organisational	2022-10-18T14:31:00.115+0000	REDACTED	REDACTED	Columbus		REDACTED	female		0	339	Fashion, Politics, Movies, Fine arts	Columbus, OH, USA			http://twitter.com/maddyxyz1961/statuses/989287817552547840		7f62e350a4f6522a489d85408b463efa		REDACTED		reply	989287815992266753	null	339	377	0	http://twitter.com/maddyxyz1961/statuses/989287815992266753		0		7551	false	2022-10-18T14:31:00.115+0000
24027							2018-04-25 23:56:09.0	@KateCasey @reblavoie I'm watching the video of the official press conference (it's on YouTube) but they aren't giving a lot of detail about how he was caught. Tip? Geographical profiling? Familial DNA? Not sure. Can't wait to hear the deets.	neutral	en	USA	NORTH AMERICA	North America	United States of America		individual	2022-10-18T14:31:00.116+0000	REDACTED	REDACTED			REDACTED	unknown		0	51	Animals & Pets	USA			http://twitter.com/agileborgi/statuses/989292007016329218	{profession=Teacher & Lecturer, jobTitle=Teacher}, {profession=Scientist & Researcher, jobTitle=Neuroscientist}	8f6f0a5094d3fa8007f42a234634966e		REDACTED		reply	989288621059407873	null	51	394	0	http://twitter.com/KateCasey/statuses/989288621059407873		0		4961	false	2022-10-18T14:31:00.116+0000
24026							2018-04-25 23:58:17.0	@duke877 @CriminologyPod They had crime scene DNA but no match. So maybe a tip, or geographical profiling, or familial DNA? Hope @criminologypod will get us all the details!	negative	en	USA	NORTH AMERICA	North America	United States of America		individual	2022-10-18T14:31:00.115+0000	REDACTED	REDACTED			REDACTED	unknown		0	51	Animals & Pets	USA		@criminologypod	http://twitter.com/agileborgi/statuses/989292545393020928	{profession=Teacher & Lecturer, jobTitle=Teacher}, {profession=Scientist & Researcher, jobTitle=Neuroscientist}	754c999c0913344170be3713224691f5		REDACTED		reply	989274701963853825	null	51	394	0	http://twitter.com/duke877/statuses/989274701963853825		0		4963	false	2022-10-18T14:31:00.115+0000
24025							2018-04-26 00:01:20.0	@greeneyedbugmom How / Why did they suspect him in the first place? That's what I was thinking. Once they suspect him, then they can get his exact DNA in a variety of ways. But they can find him by looking for "familial DNA" matches in large databases.	negative	en	USA	NORTH AMERICA	North America	United States of America			2022-10-18T14:28:26.597+0000	REDACTED	REDACTED			REDACTED	unknown		57.4	204388		USA			http://twitter.com/ThrillScience/statuses/989293312711380993		bae4f2abfc72aa2bc644472303b7bf13		REDACTED		reply	989291126375972864	null	204388	613	0	http://twitter.com/greeneyedbugmom/statuses/989291126375972864		0		28763	false	2022-10-18T14:28:26.597+0000
24024							2018-04-26 00:30:55.0	I'm thinking familial dna lead investigators to the east area rapist. People in his family had dna on record and was somehow tied to JJ de Angelo?	neutral	en	USA	NORTH AMERICA	North America	United States of America	USA.OH.Dayton	individual	2022-10-18T14:28:26.576+0000	REDACTED	REDACTED	Dayton		REDACTED	male		25.2	2244		Dayton, OH, USA			http://twitter.com/facciabrut/statuses/989300755285897216		db69ec3c532468674680a02a87a41e03		REDACTED		post	0	null	1120	1826	1			0		7220	false	2022-10-18T14:28:26.576+0000
24023							2018-04-26 00:32:33.0	@Gottadance64 @jasquig Yeah- I’ve been assuming it was familial dna, but this story has a lot left to be told.	neutral	en	USA	NORTH AMERICA	North America	United States of America	USA.OR.Portland	individual	2022-10-18T14:28:26.593+0000	REDACTED	REDACTED	Portland		REDACTED	unknown		3.5	2259	Sports	Portland, OR, USA		@gottadance64, @jasquig	http://twitter.com/tyson_humble/statuses/989301166264602625		a5f04882d301fab43638610ac6ec6166		REDACTED		reply	989257858876411907	null	2259	2253	0	http://twitter.com/Gottadance64/statuses/989257858876411907		0		18637	false	2022-10-18T14:28:26.593+0000
24022							2018-04-26 00:35:45.0	@beergoggins @MyFavMurder It’s addressed at the end of #IllBeGoneInTheDark — both 23andMe and https://t.co/32dU253svV have privacy terms that prohibit law enforcement collecting or examining specimens. The EAR/ONS had really unique genetic markers though...	neutral	en	USA	NORTH AMERICA	North America	United States of America	USA.TX.El Paso	individual	2022-10-18T14:28:26.579+0000	REDACTED	REDACTED	El Paso	https://www.ancestry.com/	REDACTED	female	#illbegoneinthedark	0	1409	Politics, Family & Parenting, Animals & Pets	El Paso, TX, USA			http://twitter.com/tornandra/statuses/989301973894578176	{profession=Journalist, jobTitle=Journalist}	0a38ddd914812f74e3495d3a5d6885e2	https://t.co/32dU253svV, http://Ancestry.com	REDACTED		reply	989298956688478209	null	1409	1419	0	http://twitter.com/beergoggins/statuses/989298956688478209		0		14235	false	2022-10-18T14:28:26.579+0000
24021							2018-04-26 00:47:15.0	@jenncox24 @PedroRiveraTV @kay89266490 @FOX40 I think they got a familial DNA lead. Then they staked out his house for discarded DNA (most likely trash items taken to curb for pick up). Tested it, got a match and waited a number of days for him to step out of his house before arresting him.	negative	en	USA	NORTH AMERICA	North America	United States of America		individual	2022-10-18T14:28:26.580+0000	REDACTED	REDACTED			REDACTED	unknown		0	900	Music, Politics	CA, USA			http://twitter.com/4jazznjava/statuses/989304868178354181		e9b9286e53f832922e9d486132db9b76		REDACTED		reply	989237621040734208	null	900	1007	0	http://twitter.com/jenncox24/statuses/989237621040734208		0		13056	false	2022-10-18T14:28:26.580+0000
24020							2018-04-26 00:55:28.0	@ElleMcPoopson @justkelly_ok @pepronevrything @candidginger @SarahCatsCats @glauer42 Kinda sounded like they got a familial DNA match and went from there	negative	en	USA	NORTH AMERICA	North America	United States of America	USA.MI.Detroit	individual	2022-10-18T14:28:26.595+0000	REDACTED	REDACTED	Detroit		REDACTED	female		0	216	Books	Detroit, MI, USA			http://twitter.com/jessiestacks/statuses/989306936205152257	{profession=Journalist, jobTitle=Journalist}	683e49f69f57dda95ac91b47c3cf8ad5		REDACTED		reply	989265451820740608	null	216	128	0	http://twitter.com/ElleMcPoopson/statuses/989265451820740608		0		5572	false	2022-10-18T14:28:26.595+0000
24019							2018-04-26 01:03:48.0	@sseals yeah they said there wasn’t a tip so must be a familial DNA hit? i guess? I NEED TO KNOW.	neutral	en	USA	NORTH AMERICA	North America	United States of America			2022-10-18T14:28:26.619+0000	REDACTED	REDACTED			REDACTED	female		52.7	112563		USA		@sseals	http://twitter.com/Lana/statuses/989309032014860290		f48fd2249d4f1242a9df04a7bfe54338		REDACTED		reply	989307821865996288	null	112563	876	0	http://twitter.com/sseals/statuses/989307821865996288		0		148035	true	2022-10-18T14:28:26.619+0000
24018							2018-04-26 01:28:42.0	@KCRAGulstanDart On the initial lead to the East Area Rapist, I bet it was a familial DNA match, where a relative’s DNA was in “the system”. What that system was might be interesting.	neutral	en	USA	NORTH AMERICA	North America	United States of America	USA.CA.Sacramento	individual	2022-10-18T14:28:26.620+0000	REDACTED	REDACTED	Sacramento		REDACTED	male		0	595	Technology	Sacramento, CA, USA		@kcragulstandart	http://twitter.com/toddheberlein/statuses/989315297361317888		0f7b3cb03f06a87d7d76830a7a7d7a81		REDACTED		post	0	null	595	446	0			0		8884	false	2022-10-18T14:28:26.620+0000
24017							2018-04-26 01:42:09.0	#EastAreaRapist #goldenstatekiller We need more pictures of him in the 70s and 80s. Ask parents, grandparents who lived and worked with him. And what did his male relative with the familial DNA match do ?	neutral	en	USA	NORTH AMERICA	North America	United States of America		individual	2022-10-18T14:28:26.588+0000	REDACTED	REDACTED			REDACTED	unknown	#eastarearapist, #goldenstatekiller	0	900	Music, Politics	CA, USA			http://twitter.com/4jazznjava/statuses/989318684979036160		c6a84a6952bb9746557ff4e97ef7a5f0		REDACTED		post	0	null	900	1007	0			0		13068	false	2022-10-18T14:28:26.588+0000
24016							2018-04-26 02:21:41.0	You're right! First they made the familial DNA connection (don't know how that happened yet), which caused them to surveille DeAngelo for the last six days, While doing so they *did* take DNA covertly, *off-premises*/away from his residence. (CA laws are hardcore re: evidence.... https://t.co/NkzixolmvC	neutral	en	USA	NORTH AMERICA	North America	United States of America	USA.OH.Columbus	organisational	2022-10-18T14:28:26.573+0000	REDACTED	REDACTED	Columbus	https://twitter.com/rkcrafts/status/989303054414598144	REDACTED	female		39.8	912	Fashion, Politics, Movies, Fine arts	Columbus, OH, USA			http://twitter.com/maddyxyz1961/statuses/989328634518306816		a6424048c402245d326ba70bd27abe84	https://t.co/NkzixolmvC	REDACTED		post	0	null	347	379	3			0		7583	false	2022-10-18T14:28:26.573+0000
24015	RANDOM	case solved	case solved: GSK	ask opinion/advice	impartial	neutral	2018-04-26 02:57:55.0	Wonder if #AncestryDNA or #23andMe familial DNA search had anything to do with the long awaited identification and arrest of the #GoldenStateKiller? #NationalDNADay #Hmmmm	neutral	en	USA	NORTH AMERICA	North America	United States of America	USA.GA.Atlanta		2022-10-18T14:28:26.587+0000	REDACTED	REDACTED	Atlanta		REDACTED	female	#ancestrydna, #23andme, #goldenstatekiller, #nationaldnaday, #hmmmm	0	52		Atlanta, GA, USA			http://twitter.com/LoBaybee11/statuses/989337752968814593		b96682ee28d67d4864db1613ecd2e332		REDACTED		post	0	null	52	188	0			0		386	false	2022-10-18T14:28:26.587+0000
24014							2018-04-26 03:06:49.0	Wonder if #AncestryDNA or #23andMe familial DNA search had anything to do with the long awaited ID and arrest of the #GoldenStateKiller? #NationalDNADay #HLN #CNN #FoxNews #Hmmmm	neutral	en	USA	NORTH AMERICA	North America	United States of America	USA.GA.Atlanta		2022-10-18T14:28:26.583+0000	REDACTED	REDACTED	Atlanta		REDACTED	female	#ancestrydna, #23andme, #goldenstatekiller, #nationaldnaday, #hln, #cnn, #foxnews, #hmmmm	0	52		Atlanta, GA, USA			http://twitter.com/LoBaybee11/statuses/989339991263375360		a3c0b44799b8d86e86704f13a25da5c0		REDACTED		post	0	null	52	188	0			0		387	false	2022-10-18T14:28:26.583+0000
24013							2018-04-26 03:47:03.0	@4jazznjava @jenncox24 @PedroRiveraTV @kay89266490 @FOX40 Hmm familial dna....interesting. Does that mean they maybe got a tip of some sort from within his family? Like one of his daughters? At the press conference the Sac DA conceded this guy had NOT been on their radar previously 🤔	neutral	en	USA	NORTH AMERICA	North America	United States of America	USA.CA.Irvine		2022-10-18T14:28:26.574+0000	REDACTED	REDACTED	Irvine		REDACTED	female		0	27		Irvine, CA, USA			http://twitter.com/HuangBlythe/statuses/989350114010451968		28b9a77878eb7b59184f3a05ae7d52ee		REDACTED		reply	989304868178354181	null	27	325	0	http://twitter.com/4jazznjava/statuses/989304868178354181		0		84	false	2022-10-18T14:28:26.574+0000
24012							2018-04-26 03:54:02.0	@peridotlines Makes more sense the more I think about it. Familial DNA searching was how they caught the “grim sleeper’ a few years ago - also in Sacramento- right?	neutral	en	USA	NORTH AMERICA	North America	United States of America	USA.NY.New York		2022-10-18T14:28:26.573+0000	REDACTED	REDACTED	New York		REDACTED	unknown		0	119		New York, NY, USA			http://twitter.com/AG_Fenwick/statuses/989351873525186561		c9a5d038c6c8f93b9aed467a30f1e864		REDACTED		reply	989346894806749184	null	119	344	0	http://twitter.com/peridotlines/statuses/989346894806749184		0		1784	false	2022-10-18T14:28:26.573+0000
24011							2018-04-26 04:02:43.0	@catelandwhite @sacsheriff Word on the street is a familial dna hit @4jazznjava	neutral	en	USA	NORTH AMERICA	North America	United States of America	USA.CA.Irvine		2022-10-18T14:28:26.572+0000	REDACTED	REDACTED	Irvine		REDACTED	female		0	27		Irvine, CA, USA		@catelandwhite, @sacsheriff, @4jazznjava	http://twitter.com/HuangBlythe/statuses/989354060208750592		9fc86202c48caa8fdf4e1fcf5ee98e62		REDACTED		reply	989239740388921344	null	27	325	0	http://twitter.com/catelandwhite/statuses/989239740388921344		0		88	false	2022-10-18T14:28:26.572+0000
24010							2018-04-26 05:10:04.0	@kwtalk @washingtonpost From the press conference my bet is on something like that or familial DNA testing.	neutral	en	USA	NORTH AMERICA	North America	United States of America	USA.AZ.Phoenix	individual	2022-10-18T14:28:26.624+0000	REDACTED	REDACTED	Phoenix		REDACTED	female		0	32	Science	Phoenix, AZ, USA		@kwtalk, @washingtonpost	http://twitter.com/amymgerow/statuses/989371008883638272	{profession=Sportpersons & Trainer, jobTitle=Triathlete}	75ce38b0b360367c512439e23d5fd0cb		REDACTED		reply	989365152641355777	null	32	141	0	http://twitter.com/kwtalk/statuses/989365152641355777		0		347	false	2022-10-18T14:28:26.624+0000
24009							2018-04-26 05:12:35.0	Yes he killed 12 raped 50+ women. Between 1970-1986 I believe. They finally caught him using familial DNA. I believe it was a relative who was locked up. https://t.co/7yq7pX2jG8	negative	en	USA	NORTH AMERICA	North America	United States of America			2022-10-18T14:28:26.595+0000	REDACTED	REDACTED		https://twitter.com/esneet4113/status/989366545636888576	REDACTED	female		0	610		USA			http://twitter.com/Freedom_Girl_14/statuses/989371639967006722		09cbb849f4afae84ee94a4546a3789dd	https://t.co/7yq7pX2jG8	REDACTED		post	0	null	610	945	0			0		26339	false	2022-10-18T14:28:26.595+0000
24008							2018-04-26 05:23:35.0	@CriminologyPod Just crazy we just had this conversation about familial dna in the 15th. Wonder how they got approval. https://t.co/4ziZi5Mlgb	neutral	en	USA	NORTH AMERICA	North America	United States of America			2022-10-18T14:28:26.572+0000	REDACTED	REDACTED			REDACTED	male		0	72		USA	http://pbs.twimg.com/media/Dbr2xmkXcAINzqP.jpg		http://twitter.com/C7utch73/statuses/989374410820812801		916b6cbad91ebb9692f8d9de36793d4b	https://t.co/4ziZi5Mlgb	REDACTED		reply	989336205253849090	null	72	178	0	http://twitter.com/CriminologyPod/statuses/989336205253849090		0		1135	false	2022-10-18T14:28:26.572+0000
24007							2018-04-26 05:26:03.0	@CriminologyPod Unbelievable..we just had this conversation about familial dna on the 15th. Wonder how they got approval? https://t.co/26UF3uR7wx	neutral	en	USA	NORTH AMERICA	North America	United States of America			2022-10-18T14:28:26.581+0000	REDACTED	REDACTED			REDACTED	male		0	72		USA	http://pbs.twimg.com/media/Dbr3VmgVQAEc6g6.jpg		http://twitter.com/C7utch73/statuses/989375030441193472		197103ddd35be290c77e5e758e03ddd2	https://t.co/26UF3uR7wx	REDACTED		reply	989336205253849090	null	72	178	0	http://twitter.com/CriminologyPod/statuses/989336205253849090		0		1135	false	2022-10-18T14:28:26.581+0000
24006							2018-04-26 05:38:31.0	@deadpandolores OK - Did I miss something? The last I heard was that there was a familial DNA hit on an official database that partially matched his DNA. Police tracked it down to him. I think it's was the state's attny who said that. But no mention of daughter turning him in.	neutral	en	USA	NORTH AMERICA	North America	United States of America			2022-10-18T14:28:26.580+0000	REDACTED	REDACTED			REDACTED	unknown		0	1358		IL, USA			http://twitter.com/Gottadance64/statuses/989378165708673024		d0263824594cc7869725aeb30faf019c		REDACTED		reply	989179203105968129	null	1358	3250	0	http://twitter.com/deadpandolores/statuses/989179203105968129		0		26559	false	2022-10-18T14:28:26.580+0000
24005							2018-04-26 09:59:07.0	@girlyfiedgirl I saw that after I tweeted. I'm curious how they got the familial DNA. Did a relative of his commit a felony in CA and get swabbed? Was it https://t.co/fXkgYaAtCa?	negative	en	USA	NORTH AMERICA	North America	United States of America	USA.FL.Orlando	individual	2022-10-18T14:28:26.579+0000	REDACTED	REDACTED	Orlando	https://www.ancestry.com/	REDACTED	male		35	12404	Food & Drinks, Music, Games	Orlando, FL, USA			http://twitter.com/stevenjldamico/statuses/989443751511756801	{profession=Scientist & Researcher, jobTitle=Research Director}	a9a28888d902f19a50665d4f6fe42a06	https://t.co/fXkgYaAtCa, http://ancestory.com	REDACTED		reply	989256095435812865	null	12404	7310	0	http://twitter.com/girlyfiedgirl/statuses/989256095435812865		0		5121	false	2022-10-18T14:28:26.579+0000
24004							2018-04-26 11:10:09.0	@BethuneTheory This is probably the question that most people are wondering. Familial DNA seems to be the only logical answer that most can think of. I hope we get some real answers soon.	neutral	en	USA	NORTH AMERICA	North America	United States of America		individual	2022-10-18T14:28:26.576+0000	REDACTED	REDACTED			REDACTED	unknown		0	1329	Beauty/Health & Fitness	USA			http://twitter.com/dearadneris/statuses/989461626049966080		fb25bcdf6aae7da20954e9afbcefa9d2		REDACTED		reply	989433053314469888	null	1329	234	0	http://twitter.com/BethuneTheory/statuses/989433053314469888		0		8889	false	2022-10-18T14:28:26.576+0000
24003							2018-04-26 11:25:45.0	@jessiestacks @ElleMcPoopson @justkelly_ok @pepronevrything @candidginger @SarahCatsCats @glauer42 1. I have a theory. It's my understanding the companies that offer familial dna testing have policy not to provide their data to forensic crime labs because would invade privacy of the consumers using their service.	neutral	en	USA	NORTH AMERICA	North America	United States of America			2022-10-18T14:28:26.575+0000	REDACTED	REDACTED			REDACTED	unknown		12	3767		WI, USA			http://twitter.com/SableViews/statuses/989465549993324544		003686c8123d978913dadfb33a82bacb		REDACTED		reply	989306936205152257	null	3767	3551	0	http://twitter.com/jessiestacks/statuses/989306936205152257		0		220911	false	2022-10-18T14:28:26.575+0000
24002							2018-04-26 11:59:42.0	@OtherPens @EePat I’m guessing a familial DNA hit.	neutral	en	USA	NORTH AMERICA	North America	United States of America			2022-10-18T14:28:26.577+0000	REDACTED	REDACTED			REDACTED	female		30	8333		USA		@otherpens, @eepat	http://twitter.com/LouisatheLast/statuses/989474093169893376		b0127d00d9a528fd4fca029992726437		REDACTED		reply	989363849168998400	null	8333	1799	0	http://twitter.com/OtherPens/statuses/989363849168998400		0		85154	false	2022-10-18T14:28:26.577+0000
24001							2018-04-26 12:11:04.0	Larry Poole pushed that familial DNA in the case after we brought this case back into the public lexicon! @DiscoveryID @OxygenCrime #GoldenStateKiller #truecrime #OriginalNightStalker https://t.co/sQpIDq6iMp	neutral	en	USA	NORTH AMERICA	North America	United States of America			2022-10-18T14:28:26.577+0000	REDACTED	REDACTED		https://www.youtube.com/watch?v=sPhx1apk8E8&app=desktop	REDACTED	male	#goldenstatekiller, #truecrime, #originalnightstalker	30.7	5360		USA		@discoveryid, @oxygencrime	http://twitter.com/MWilliamPhelps/statuses/989476955744538624		d1bec280633f01141c7af8538d335972	https://t.co/sQpIDq6iMp, https://m.youtube.com/watch?v=sPhx1apk8E8	REDACTED		post	0	null	4567	1887	0			2		4174	false	2022-10-18T14:28:26.577+0000
24000							2018-04-26 12:13:50.0	Larry Poole pushed that familial DNA in the case after we brought this case back into the public lexicon! Oxygen #GoldenStateKiller #truecrime #OriginalNightStalker https://t.co/sQpIDq6iMp https://t.co/sQpIDq6iMp	neutral	en	USA	NORTH AMERICA	North America	United States of America			2022-10-18T14:28:26.583+0000	REDACTED	REDACTED		https://www.youtube.com/watch?v=sPhx1apk8E8&app=desktop	REDACTED	male	#goldenstatekiller, #truecrime, #originalnightstalker	42	11148		USA			http://twitter.com/MWilliamPhelps/statuses/989477652502384641		157b1d02c83d0130c6a7714537ed882c	https://t.co/sQpIDq6iMp, https://m.youtube.com/watch?v=sPhx1apk8E8	REDACTED		post	0	null	4567	1887	2			3		4175	false	2022-10-18T14:28:26.583+0000
23999							2018-04-26 13:05:08.0	New plot point siren! "Haynes thinks it likely that investigators used DNA markers posted on genealogy websites to identify a possible ancestor of the killer and then followed the ancestor’s family tree down to the present" https://t.co/CJ6FJfcrOi	neutral	en	USA	NORTH AMERICA	North America	United States of America	USA.NY.New York	individual	2022-10-18T14:28:26.574+0000	REDACTED	REDACTED	New York	https://slate.com/news-and-politics/2018/04/paul-haynes-researcher-for-ill-be-gone-in-the-dark-on-how-police-found-the-golden-state-killer-suspect.html	REDACTED	female		44.2	26527	TV, Fashion	New York, NY, USA			http://twitter.com/willapaskin/statuses/989490562318430208	{profession=Journalist, jobTitle=TV Critic}	06478f888b98c4cc1063eca9f8ecee93	https://t.co/CJ6FJfcrOi	REDACTED		post	0	null	11822	1150	1			3		6721	false	2022-10-18T14:28:26.574+0000
23998							2018-04-26 13:20:15.0	My bet with how they got #thegoldenstatekiller is they found him through familial DNA 🕵🏻‍♀️🕵🏻‍♂️	negative	en	USA	NORTH AMERICA	North America	United States of America		individual	2022-10-18T14:28:26.573+0000	REDACTED	REDACTED			REDACTED	female	#thegoldenstatekiller	0	248	Politics, Fine arts	USA			http://twitter.com/pampampamm/statuses/989494367235858432	{profession=Artist, jobTitle=Graphic Designer}	71e59f3e333a1f19ff26f45cb87f7bba		REDACTED		post	0	null	248	131	0			0		18907	false	2022-10-18T14:28:26.573+0000
23997							2018-04-26 13:27:20.0	@anniea_916 Here's my intuition. His daughter was born in September 1981 (only one crime after that), and she appears to have lived with him until he was arrested. I'd guess she found evidence in the home, went to the cops, gave them HER DNA, and then they got him on familial DNA.	neutral	en	USA	NORTH AMERICA	North America	United States of America	USA.MN.Minneapolis		2022-10-18T14:28:26.574+0000	REDACTED	REDACTED	Minneapolis		REDACTED	female		0	555		Minneapolis, MN, USA			http://twitter.com/CateDelia/statuses/989496147860312064		263d41739fd052012654622c73fab017		REDACTED		reply	989495344546410496	null	555	2017	0	http://twitter.com/anniea_916/statuses/989495344546410496		0		7333	false	2022-10-18T14:28:26.574+0000
23996							2018-04-26 13:36:11.0	RT @willapaskin New plot point siren! "Haynes thinks it likely that investigators used DNA markers posted on genealogy websites to identify a possible ancestor of the killer and then followed the ancestor’s family tree down to the present" https://t.co/CJ6FJfcrOi	neutral	en	USA	NORTH AMERICA	North America	United States of America		individual	2022-10-18T14:28:26.574+0000	REDACTED	REDACTED		https://slate.com/news-and-politics/2018/04/paul-haynes-researcher-for-ill-be-gone-in-the-dark-on-how-police-found-the-golden-state-killer-suspect.html	REDACTED	female		0	779	Technology, Games	USA			http://twitter.com/willapaskin/statuses/989490562318430208		ea93df3a780717e898bc04c0ae2fc1a4	https://t.co/CJ6FJfcrOi	REDACTED	2018-04-26T13:05:08.000+0000	share	989490562318430208	null	779	397	0		http://twitter.com/willapaskin/statuses/989490562318430208	0		127083	false	2022-10-18T14:28:26.574+0000
23995							2018-04-26 13:37:54.0	WHOA https://t.co/5ctZf4Om7N Haynes thinks it likely that investigators used DNA markers posted on genealogy websites to identify a possible ancestor of the killer and then followed the ancestor’s family tree down to the present, looking for male descendants who fit the profile.	neutral	en	USA	NORTH AMERICA	North America	United States of America	USA.NY.New York	individual	2022-10-18T14:28:26.575+0000	REDACTED	REDACTED	New York	https://slate.com/news-and-politics/2018/04/paul-haynes-researcher-for-ill-be-gone-in-the-dark-on-how-police-found-the-golden-state-killer-suspect.html	REDACTED	unknown		31.4	6047	Business	New York, NY, USA			http://twitter.com/ljndawson/statuses/989498808634675200	{profession=Sales/Marketing/PR, jobTitle=Product Manager}	a9aa1eb81f419d69030b01635d8acb8c	https://t.co/5ctZf4Om7N	REDACTED		post	0	null	3583	652	1			0		91536	false	2022-10-18T14:28:26.575+0000
23994							2018-04-26 13:56:08.0	RT @EricSPoling @KarenKilgariff I think the Golden State Killer was located by familial DNA. The way companies like 23andMe use to find relatives. I think they honed in on a close DNA relative and then looked at that person’s relatives until they found someone who matched the right profile	neutral	en	USA	NORTH AMERICA	North America	United States of America	USA.OH.Columbus		2022-10-18T14:28:26.575+0000	REDACTED	REDACTED	Columbus		REDACTED	female		0	1195		Columbus, OH, USA		@karenkilgariff	http://twitter.com/EricSPoling/statuses/989350025686810630		d95d01e3657392c611ac1156c8062e47		REDACTED	2018-04-26T03:46:42.000+0000	share	989350025686810630	null	1195	2214	0		http://twitter.com/EricSPoling/statuses/989350025686810630	0		27836	false	2022-10-18T14:28:26.575+0000
23993							2018-04-26 14:41:56.0	RT @MWilliamPhelps Larry Poole pushed that familial DNA in the case after we brought this case back into the public lexicon! @DiscoveryID @OxygenCrime #GoldenStateKiller #truecrime #OriginalNightStalker https://t.co/sQpIDq6iMp	neutral	en	USA	NORTH AMERICA	North America	United States of America			2022-10-18T14:28:26.573+0000	REDACTED	REDACTED		https://www.youtube.com/watch?v=sPhx1apk8E8&app=desktop	REDACTED	unknown	#goldenstatekiller, #truecrime, #originalnightstalker	0	2		USA		@discoveryid, @oxygencrime	http://twitter.com/MWilliamPhelps/statuses/989476955744538624		329f1dfa9e264b8dfe3fbb4814057a40	https://t.co/sQpIDq6iMp, https://m.youtube.com/watch?v=sPhx1apk8E8	REDACTED	2018-04-26T12:11:04.000+0000	share	989476955744538624	null	2	80	0		http://twitter.com/MWilliamPhelps/statuses/989476955744538624	0		29184	false	2022-10-18T14:28:26.573+0000
23992							2018-04-26 15:15:05.0	@CrimeCon2018 Familial DNA match narrowed the search	neutral	en	USA	NORTH AMERICA	North America	United States of America			2022-10-18T14:28:26.590+0000	REDACTED	REDACTED			REDACTED	male		0	162		USA		@crimecon2018	http://twitter.com/AndyMLinn/statuses/989523266581778433		3b04bc8edf2fe3f2fce9d44f48496a6d		REDACTED		reply	989505985751539712	null	162	1631	0	http://twitter.com/CrimeCon2018/statuses/989505985751539712		0		3327	false	2022-10-18T14:28:26.590+0000
23991							2018-04-26 16:04:36.0	I'll admit I haven't read her book, but exactly how did she contribute to solving this case? Wasn't he caught by familial DNA, tracking it back to him? No offence to her or her work, but she never provided a suspect or new evidence, correct? Just asking. https://t.co/W2UKz8ec4m	neutral	en	USA	NORTH AMERICA	North America	United States of America			2022-10-18T14:28:26.589+0000	REDACTED	REDACTED		https://www.forbes.com/sites/michellefabio/2018/04/25/true-crime-author-michelle-mcnamaras-legacy-sealed-with-arrest-in-golden-state-killer-case/	REDACTED	male		0	412		USA			http://twitter.com/RobBeane/statuses/989535725711515648		f44b6517933a12fdcb0dc597e11c9247	https://t.co/W2UKz8ec4m	REDACTED		post	0	null	412	420	0			0		12354	false	2022-10-18T14:28:26.589+0000
23990							2018-04-26 16:23:54.0	@amycohen17 @megynkelly Familial DNA—- meaning some one in his family arrested for crime and they compare DNA.	neutral	en	USA	NORTH AMERICA	North America	United States of America	USA.CO.Denver	individual	2022-10-18T14:28:26.590+0000	REDACTED	REDACTED	Denver		REDACTED	male		0	97		Denver, CO, USA		@amycohen17, @megynkelly	http://twitter.com/sjbeatles1/statuses/989540584405712896		516ce2a5ef3d8aff5fd9a492ed06c0e2		REDACTED		reply	989538863122079751	null	97	345	0	http://twitter.com/amycohen17/statuses/989538863122079751		0		4974	false	2022-10-18T14:28:26.590+0000
23989							2018-04-26 16:48:16.0	RT @JamesOKeefelll There are rumors that detectives in Sacramento used DNA databases such as @23andMe to search for familial DNA of #EARONS. Any truth to this, @23andMe?	neutral	en	USA	NORTH AMERICA	North America	United States of America	USA.GA.Atlanta		2022-10-18T14:28:26.599+0000	REDACTED	REDACTED	Atlanta		REDACTED	female	#earons	0	52		Atlanta, GA, USA		@23andme	http://twitter.com/JamesOKeefelll/statuses/989537736238526464		a1f4d6f13f5aad9f3a2901b661df3c6e		REDACTED	2018-04-26T16:12:35.000+0000	share	989537736238526464	null	52	189	0		http://twitter.com/JamesOKeefelll/statuses/989537736238526464	0		394	false	2022-10-18T14:28:26.599+0000
23988							2018-04-26 16:48:49.0	@CrimeCon2018 I would speculate Familial DNA, obtained his covertly. They dodged the family question at the presser. - just a thought, I have no inside info.	neutral	en	USA	NORTH AMERICA	North America	United States of America	USA.NY.New York		2022-10-18T14:28:26.590+0000	REDACTED	REDACTED	New York		REDACTED	male		1.6	1905		New York, NY, USA			http://twitter.com/JoeGiacalone/statuses/989546855490052102		fa85b7d3f56acd87111ef15998520332		REDACTED		reply	989505985751539712	null	1905	394	0	http://twitter.com/CrimeCon2018/statuses/989505985751539712		0		8950	false	2022-10-18T14:28:26.590+0000
23987							2018-04-26 17:09:06.0	@CrimeCon2018 A familial DNA match. Either that, or someone found s shoebox full of granddad’s trophies.	neutral	en	USA	NORTH AMERICA	North America	United States of America			2022-10-18T14:28:26.575+0000	REDACTED	REDACTED			REDACTED	male		0	117		USA		@crimecon2018	http://twitter.com/Dafuq__Wuz_Dat/statuses/989551959505072129		5d9a906c83b95c15d5fb26e9303d35b5		REDACTED		reply	989505985751539712	null	117	529	0	http://twitter.com/CrimeCon2018/statuses/989505985751539712		0		4207	false	2022-10-18T14:28:26.575+0000
23986							2018-04-26 17:33:05.0	RT @MWilliamPhelps Larry Poole pushed that familial DNA in the case after we brought this case back into the public lexicon! Oxygen #GoldenStateKiller #truecrime #OriginalNightStalker https://t.co/sQpIDq6iMp https://t.co/sQpIDq6iMp	neutral	en	USA	NORTH AMERICA	North America	United States of America			2022-10-18T14:28:26.576+0000	REDACTED	REDACTED		https://www.youtube.com/watch?v=sPhx1apk8E8&app=desktop	REDACTED	female	#goldenstatekiller, #truecrime, #originalnightstalker	0	78		MA, USA			http://twitter.com/MWilliamPhelps/statuses/989477652502384641		f172c0e5fd9f78c22435abdaacbb3f0d	https://t.co/sQpIDq6iMp, https://m.youtube.com/watch?v=sPhx1apk8E8	REDACTED	2018-04-26T12:13:50.000+0000	share	989477652502384641	null	78	179	0		http://twitter.com/MWilliamPhelps/statuses/989477652502384641	0		7852	false	2022-10-18T14:28:26.576+0000
23985							2018-04-26 17:36:28.0	Did investigators use DNA markers posted on genealogy websites to identify a possible ancestor of the killer and then follow the ancestor’s family tree down to the present, looking for male descendants who fit the profile? https://t.co/HIeAMb2nGP via @slate	neutral	en	USA	NORTH AMERICA	North America	United States of America	USA.ME.Bangor	individual	2022-10-18T14:28:26.574+0000	REDACTED	REDACTED	Bangor	https://slate.com/news-and-politics/2018/04/paul-haynes-researcher-for-ill-be-gone-in-the-dark-on-how-police-found-the-golden-state-killer-suspect.html?wpsrc=sh_all_dt_tw_ru	REDACTED	male		0	1020	Books	Bangor, ME, USA		@slate	http://twitter.com/mikedowdbdn/statuses/989558845382021126	{profession=Journalist, jobTitle=Editor}	42bcb2454a881b8a65d1f54e735ae324	https://t.co/HIeAMb2nGP	REDACTED		post	0	null	1020	278	0			0		3528	false	2022-10-18T14:28:26.574+0000
23984							2018-04-26 18:14:19.0	@CrimeCon2018 It’s a familial DNA match with one of the companies like #AncestryDNA or #23andMe that gave Sacramento Investigators their big break in ID’ing the #GoldenStateKiller	neutral	en	USA	NORTH AMERICA	North America	United States of America	USA.GA.Atlanta		2022-10-18T14:28:26.591+0000	REDACTED	REDACTED	Atlanta		REDACTED	female	#ancestrydna, #23andme, #goldenstatekiller	0	52		Atlanta, GA, USA			http://twitter.com/LoBaybee11/statuses/989568370012979201		a6be21881a291bff729fab39294d278a		REDACTED		reply	989505985751539712	null	52	189	0	http://twitter.com/CrimeCon2018/statuses/989505985751539712		0		397	false	2022-10-18T14:28:26.591+0000
23983							2018-04-26 19:02:39.0	Oh, I gonna take an educated guess that it was either familial dna or Colleen Fitzpatrick genetic research that caught the bass turd ! https://t.co/zEV71RfXI8	neutral	en	USA	NORTH AMERICA	North America	United States of America		individual	2022-10-18T14:28:26.576+0000	REDACTED	REDACTED		https://twitter.com/IndieWire/status/989576092402044928	REDACTED	unknown		29.8	6337	Books	CA, USA			http://twitter.com/ear_ons/statuses/989580534853455873		c9774586a88ece9b476d7a081250bd5d	https://t.co/zEV71RfXI8	REDACTED		post	0	null	6033	5934	0			1		5556	false	2022-10-18T14:28:26.576+0000
23982							2018-04-26 19:04:47.0	@CrimeCon2018 Absolutely convinced: It was from familial DNA. Either: A match with one of the companies like #AncestryDNA or #23andMe that a family member did and uploaded through one of those match sites. Or: The daughter who allegedly has a record has her DNA on file	neutral	en	USA	NORTH AMERICA	North America	United States of America			2022-10-18T14:28:26.576+0000	REDACTED	REDACTED			REDACTED	unknown	#ancestrydna, #23andme	0	57		USA			http://twitter.com/ZaineyDog/statuses/989581071225208832		b18e62498cda0d601796f4c7024424ce		REDACTED		reply	989505985751539712	null	57	177	0	http://twitter.com/CrimeCon2018/statuses/989505985751539712		0		2858	false	2022-10-18T14:28:26.576+0000
23981							2018-04-26 19:29:28.0	"Haynes thinks it likely that investigators used DNA markers posted on genealogy websites to identify a possible ancestor of the killer and then followed the ancestor’s family tree down to the present, looking for male descendants who fit the profile." https://t.co/19nC7ZCJMa	neutral	en	USA	NORTH AMERICA	North America	United States of America			2022-10-18T14:28:26.576+0000	REDACTED	REDACTED		https://slate.com/news-and-politics/2018/04/paul-haynes-researcher-for-ill-be-gone-in-the-dark-on-how-police-found-the-golden-state-killer-suspect.html	REDACTED	female		28.8	6555		USA			http://twitter.com/JessicaHeddings/statuses/989587282918330369		7abed98cdd726b0e009383a1fd583d2c	https://t.co/19nC7ZCJMa	REDACTED		post	0	null	1310	936	0			1		31586	false	2022-10-18T14:28:26.576+0000
23980							2018-04-26 19:38:21.0	RT @JessicaHeddings "Haynes thinks it likely that investigators used DNA markers posted on genealogy websites to identify a possible ancestor of the killer and then followed the ancestor’s family tree down to the present, looking for male descendants who fit the profile." https://t.co/19nC7ZCJMa	neutral	en	USA	NORTH AMERICA	North America	United States of America			2022-10-18T14:28:26.574+0000	REDACTED	REDACTED		https://slate.com/news-and-politics/2018/04/paul-haynes-researcher-for-ill-be-gone-in-the-dark-on-how-police-found-the-golden-state-killer-suspect.html	REDACTED	unknown		23.5	5245		VA, USA			http://twitter.com/JessicaHeddings/statuses/989587282918330369		9d9eae56be7069b6306e16431213d6e0	https://t.co/19nC7ZCJMa	REDACTED	2018-04-26T19:29:28.000+0000	share	989587282918330369	null	5245	5189	0		http://twitter.com/JessicaHeddings/statuses/989587282918330369	0		51324	false	2022-10-18T14:28:26.574+0000
23979							2018-04-26 20:02:30.0	@BobbyChaconFBI @CrimeCon2018 WELL?? Am I close? Familial DNA (23andme, Ancestry test uploaded to a matching system) Or... Daughter or granddaughter have DNA on file due to criminal record Well?? Come on! Throw this dog a bone!	negative	en	USA	NORTH AMERICA	North America	United States of America			2022-10-18T14:28:26.575+0000	REDACTED	REDACTED			REDACTED	unknown		0	57		USA			http://twitter.com/ZaineyDog/statuses/989595597521862656		828f618d7772e702c9e64db6ceeee17e		REDACTED		reply	989506417802362882	null	57	177	0	http://twitter.com/BobbyChaconFBI/statuses/989506417802362882		0		2861	false	2022-10-18T14:28:26.575+0000
23978							2018-04-26 20:52:52.0	@pattonoswalt Do you know how they found him? Was it familial DNA in databases like Ancestry dot com? Or was it a tip? Nobody seems to be saying how they found him. 🤷🏽‍♂️	neutral	en	USA	NORTH AMERICA	North America	United States of America	USA.CA.San Francisco	individual	2022-10-18T14:28:26.623+0000	REDACTED	REDACTED	San Francisco		REDACTED	unknown		0	806	Family & Parenting	San Francisco, CA, USA		@pattonoswalt	http://twitter.com/torfino7/statuses/989608270208811014	{profession=Health practitioner, jobTitle=Vet}	1a1497ccdfef264101149d339d8fca50		REDACTED		post	0	null	806	1481	0			0		3631	false	2022-10-18T14:28:26.623+0000
23977							2018-04-26 21:04:14.0	FINALLY getting word the #GoldenStateKiller was ID'd through a familial DNA search and Paul Holes knew he was a potential suspect LAST MONTH. They've been working to winnow down to a single suspect for over a year. @KarenKilgariff @MyFavMurder https://t.co/M2meTvClsA	negative	en	USA	NORTH AMERICA	North America	United States of America	USA.TX.Denton		2022-10-18T14:28:26.581+0000	REDACTED	REDACTED	Denton	https://www.mercurynews.com/2018/04/26/retired-cold-case-investigator-tracked-the-golden-state-killer-to-his-door/	REDACTED	female	#goldenstatekiller	21.1	1415		Denton, TX, USA		@karenkilgariff, @myfavmurder	http://twitter.com/LadyGastronaut/statuses/989611133391732738		494f7c37bd2da53b4d6ef03728de1445	https://t.co/M2meTvClsA	REDACTED		post	0	null	112	166	0			2		470	false	2022-10-18T14:28:26.581+0000
23976							2018-04-26 21:12:43.0	The DNA database of CA felons helped catch the Grim Sleeper when his nephew was convicted in an unrelated case. I wondered if that’s how authorities suddenly cracked the Golden State Killer’s identity, with familial DNA.	negative	en	USA	NORTH AMERICA	North America	United States of America	USA.CA.Los Angeles		2022-10-18T14:28:26.593+0000	REDACTED	REDACTED	Los Angeles		REDACTED	female		76.3	656963		Los Angeles, CA, USA			http://twitter.com/ClaudiaKoerner/statuses/989613266795032576		32e5116e69304389f537540286a7b939		REDACTED		post	0	null	5476	1223	10			128		14521	true	2022-10-18T14:28:26.593+0000
23975							2018-04-26 21:23:35.0	RT @ClaudiaKoerner The DNA database of CA felons helped catch the Grim Sleeper when his nephew was convicted in an unrelated case. I wondered if that’s how authorities suddenly cracked the Golden State Killer’s identity, with familial DNA.	negative	en	USA	NORTH AMERICA	North America	United States of America			2022-10-18T14:28:26.618+0000	REDACTED	REDACTED			REDACTED	male		0	1286		CA, USA			http://twitter.com/ClaudiaKoerner/statuses/989613266795032576		056b83d450630de41b2de8630a5c1013		REDACTED	2018-04-26T21:12:43.000+0000	share	989613266795032576	null	1286	2073	0		http://twitter.com/ClaudiaKoerner/statuses/989613266795032576	0		16765	false	2022-10-18T14:28:26.618+0000
23974							2018-04-26 21:24:06.0	RT @ClaudiaKoerner The DNA database of CA felons helped catch the Grim Sleeper when his nephew was convicted in an unrelated case. I wondered if that’s how authorities suddenly cracked the Golden State Killer’s identity, with familial DNA.	negative	en	USA	NORTH AMERICA	North America	United States of America	USA.PA.Philadelphia	individual	2022-10-18T14:28:26.576+0000	REDACTED	REDACTED	Philadelphia		REDACTED	unknown		0	1392	TV	Philadelphia, PA, USA			http://twitter.com/ClaudiaKoerner/statuses/989613266795032576	{profession=Teacher & Lecturer, jobTitle=Prof}	d4e5eb62f8d4e9a207f1f691bee106cc		REDACTED	2018-04-26T21:12:43.000+0000	share	989613266795032576	null	1392	3432	0		http://twitter.com/ClaudiaKoerner/statuses/989613266795032576	0		133599	false	2022-10-18T14:28:26.576+0000
23973							2018-04-26 21:24:18.0	@Ryan_Lillis @StantonSam Didn't read the non disclosure agreement with 23 and me and ancestry but does law enforcement have some type of flag system if a near DNA match occurs? Or do they need a court order? Interesting.	neutral	en	USA	NORTH AMERICA	North America	United States of America			2022-10-18T14:28:26.575+0000	REDACTED	REDACTED			REDACTED	unknown		0	141		CA, USA			http://twitter.com/Sec104/statuses/989616182037626880		ac56558ef5f9230e77fee4f069c71cca		REDACTED		reply	989613522492444672	null	141	273	0	http://twitter.com/Ryan_Lillis/statuses/989613522492444672		0		1892	false	2022-10-18T14:28:26.575+0000
23972							2018-04-26 21:27:37.0	Both 23andMe and https://t.co/7btxcggoxE tell ABC News they *did not* work with law enforcement on this case. https://t.co/56e3QZYmPF	neutral	en	USA	NORTH AMERICA	North America	United States of America	USA.NY.New York		2022-10-18T14:28:26.579+0000	REDACTED	REDACTED	New York	https://www.ancestry.com/, https://twitter.com/MikeDelMoro/status/989613702877007872	REDACTED	male		53.2	61361		New York, NY, USA			http://twitter.com/MikeDelMoro/statuses/989617017815695364		2851ad0883bb4a9b94fe058c1f5e5c1a	https://t.co/7btxcggoxE, https://t.co/56e3QZYmPF, http://Ancestry.com	REDACTED		post	0	null	16517	924	1			8		25862	true	2022-10-18T14:28:26.579+0000
23971							2018-04-26 21:31:53.0	That moment when you draft a wonderfully worded tweet to @MyFavMurder explaining it was probably a familial DNA search that led to the arrest...and @Billyjensen beats you to it... https://t.co/DEtqsGanvS	neutral	en	USA	NORTH AMERICA	North America	United States of America	USA.LA.Lafayette	individual	2022-10-18T14:28:26.597+0000	REDACTED	REDACTED	Lafayette		REDACTED	female		0	16		Lafayette, LA, USA	https://video.twimg.com/tweet_video/DbvUZzrUQAAoHV2.mp4#gif	@myfavmurder, @billyjensen	http://twitter.com/kayeehelle/statuses/989618090714550272		6bdb561cb3dd9a311af921730d70036e	https://t.co/DEtqsGanvS	REDACTED		post	0	null	16	208	0			0		244	false	2022-10-18T14:28:26.597+0000
23970							2018-04-26 21:36:14.0	The use of familial DNA, which is how the #LAPD ultimately caught the Grim Sleeper, is already controversial. (See this @marisagerber story: https://t.co/Xq8MJsizfF) Wonder what using a relative's DNA from a genealogy website means for future cases. https://t.co/846UUKr2zi	neutral	en	USA	NORTH AMERICA	North America	United States of America	USA.CA.Los Angeles	individual	2022-10-18T14:28:26.575+0000	REDACTED	REDACTED	Los Angeles	http://www.latimes.com/local/lanow/la-me-familial-dna-20161023-snap-story.html, http://www.sacbee.com/latest-news/article209913514.html	REDACTED	female	#lapd	29.4	7855	Sports	Los Angeles, CA, USA		@marisagerber	http://twitter.com/katemather/statuses/989619182722400256	{profession=Journalist, jobTitle=Reporter}, {profession=Student, jobTitle=Student}	b483578acf7d4948403bbb4d79f4d4fd	https://t.co/Xq8MJsizfF, https://t.co/846UUKr2zi, https://lat.ms/2eDKWEV, https://bit.ly/2HZvMZv	REDACTED		reply	989615326236065793	null	7855	675	0	http://twitter.com/katemather/statuses/989615326236065793		0		16456	true	2022-10-18T14:28:26.575+0000
23969							2018-04-26 21:38:04.0	RT @katemather The use of familial DNA, which is how the #LAPD ultimately caught the Grim Sleeper, is already controversial. (See this @marisagerber story: https://t.co/Xq8MJsizfF) Wonder what using a relative's DNA from a genealogy website means for future cases. https://t.co/846UUKr2zi	neutral	en	USA	NORTH AMERICA	North America	United States of America		individual	2022-10-18T14:28:26.593+0000	REDACTED	REDACTED		http://www.latimes.com/local/lanow/la-me-familial-dna-20161023-snap-story.html, http://www.sacbee.com/latest-news/article209913514.html	REDACTED	female	#lapd	37.8	17609	Politics	USA		@marisagerber	http://twitter.com/katemather/statuses/989619182722400256	{profession=Executive, jobTitle=Co-chair}	e5350069056240dc6c93f10fbb7f2542	https://t.co/Xq8MJsizfF, https://t.co/846UUKr2zi, https://lat.ms/2eDKWEV, https://bit.ly/2HZvMZv	REDACTED	2018-04-26T21:36:14.000+0000	share	989619182722400256	null	17609	7773	0		http://twitter.com/katemather/statuses/989619182722400256	0		50151	true	2022-10-18T14:28:26.593+0000
23968							2018-04-26 21:39:38.0	RT @katemather The use of familial DNA, which is how the #LAPD ultimately caught the Grim Sleeper, is already controversial. (See this @marisagerber story: https://t.co/Xq8MJsizfF) Wonder what using a relative's DNA from a genealogy website means for future cases. https://t.co/846UUKr2zi	neutral	en	USA	NORTH AMERICA	North America	United States of America			2022-10-18T14:28:26.575+0000	REDACTED	REDACTED		http://www.latimes.com/local/lanow/la-me-familial-dna-20161023-snap-story.html, http://www.sacbee.com/latest-news/article209913514.html	REDACTED	female	#lapd	0	647		WA, USA		@marisagerber	http://twitter.com/katemather/statuses/989619182722400256		7415754514ad50a2308257c67f56c4a8	https://t.co/Xq8MJsizfF, https://t.co/846UUKr2zi, https://lat.ms/2eDKWEV, https://bit.ly/2HZvMZv	REDACTED	2018-04-26T21:36:14.000+0000	share	989619182722400256	null	647	1789	0		http://twitter.com/katemather/statuses/989619182722400256	0		15558	false	2022-10-18T14:28:26.575+0000
23967							2018-04-26 21:40:40.0	I’m glad he was found but WOW this is a huge breach in ethics and should scare every user of @Ancestry and @23andMe...Back when I took genetics, using familial DNA for crimes was controversial enough, now investigators can have a field day with databases	negative	en	USA	NORTH AMERICA	North America	United States of America	USA.NC.Raleigh	individual	2022-10-18T14:28:26.575+0000	REDACTED	REDACTED	Raleigh		REDACTED	male		0	689		Raleigh, NC, USA		@ancestry, @23andme	http://twitter.com/_jwall/statuses/989620299556704258	{profession=Health practitioner, jobTitle=Pharmacist}	d6921c75209c630e644706cd00220ec4		REDACTED		reply	989619567826784258	null	689	131	0	http://twitter.com/_jwall/statuses/989619567826784258		0		12558	false	2022-10-18T14:28:26.575+0000
23966							2018-04-26 21:43:14.0	RT @katemather The use of familial DNA, which is how the #LAPD ultimately caught the Grim Sleeper, is already controversial. (See this @marisagerber story: https://t.co/Xq8MJsizfF) Wonder what using a relative's DNA from a genealogy website means for future cases. https://t.co/846UUKr2zi	neutral	en	USA	NORTH AMERICA	North America	United States of America	USA.CA.Irvine	individual	2022-10-18T14:28:26.583+0000	REDACTED	REDACTED	Irvine	http://www.latimes.com/local/lanow/la-me-familial-dna-20161023-snap-story.html, http://www.sacbee.com/latest-news/article209913514.html	REDACTED	unknown	#lapd	20.4	4476	Games, Shopping, Movies, Books, Sports	Irvine, CA, USA		@marisagerber	http://twitter.com/katemather/statuses/989619182722400256		a0e7573a7223b3a13e11700000299243	https://t.co/Xq8MJsizfF, https://t.co/846UUKr2zi, https://lat.ms/2eDKWEV, https://bit.ly/2HZvMZv	REDACTED	2018-04-26T21:36:14.000+0000	share	989619182722400256	null	4476	1948	0		http://twitter.com/katemather/statuses/989619182722400256	0		58632	false	2022-10-18T14:28:26.583+0000
23965							2018-04-26 21:54:11.0	RT @katemather The use of familial DNA, which is how the #LAPD ultimately caught the Grim Sleeper, is already controversial. (See this @marisagerber story: https://t.co/Xq8MJsizfF) Wonder what using a relative's DNA from a genealogy website means for future cases. https://t.co/846UUKr2zi	neutral	en	USA	NORTH AMERICA	North America	United States of America	USA.CA.Los Angeles	individual	2022-10-18T14:28:26.573+0000	REDACTED	REDACTED	Los Angeles	http://www.latimes.com/local/lanow/la-me-familial-dna-20161023-snap-story.html, http://www.sacbee.com/latest-news/article209913514.html	REDACTED	male	#lapd	0	1361	Books	Los Angeles, CA, USA		@marisagerber	http://twitter.com/katemather/statuses/989619182722400256	{profession=Journalist, jobTitle=News Editor}	1dfbf2b25445f747d55028705e4103b0	https://t.co/Xq8MJsizfF, https://t.co/846UUKr2zi, https://lat.ms/2eDKWEV, https://bit.ly/2HZvMZv	REDACTED	2018-04-26T21:36:14.000+0000	share	989619182722400256	null	1361	1156	0		http://twitter.com/katemather/statuses/989619182722400256	0		7369	true	2022-10-18T14:28:26.573+0000
23964							2018-04-26 21:56:07.0	RT @ClaudiaKoerner The DNA database of CA felons helped catch the Grim Sleeper when his nephew was convicted in an unrelated case. I wondered if that’s how authorities suddenly cracked the Golden State Killer’s identity, with familial DNA.	negative	en	USA	NORTH AMERICA	North America	United States of America	USA.DC.Washington, DC	individual	2022-10-18T14:28:26.575+0000	REDACTED	REDACTED	Washington, D.C.		REDACTED	unknown		24.3	5515	Politics, Books, Sports	Washington, DC, DC, USA			http://twitter.com/ClaudiaKoerner/statuses/989613266795032576		4a2c2986b96c1d20e19e502f562a611e		REDACTED	2018-04-26T21:12:43.000+0000	share	989613266795032576	null	5515	4004	0		http://twitter.com/ClaudiaKoerner/statuses/989613266795032576	0		612948	false	2022-10-18T14:28:26.575+0000
23963							2018-04-26 21:58:48.0	RT @ClaudiaKoerner The DNA database of CA felons helped catch the Grim Sleeper when his nephew was convicted in an unrelated case. I wondered if that’s how authorities suddenly cracked the Golden State Killer’s identity, with familial DNA.	negative	en	USA	NORTH AMERICA	North America	United States of America			2022-10-18T14:28:26.579+0000	REDACTED	REDACTED			REDACTED	unknown		0	1020		USA			http://twitter.com/ClaudiaKoerner/statuses/989613266795032576		ae246b9bf22a67f231f72b6087983937		REDACTED	2018-04-26T21:12:43.000+0000	share	989613266795032576	null	1020	1452	0		http://twitter.com/ClaudiaKoerner/statuses/989613266795032576	0		245547	false	2022-10-18T14:28:26.579+0000
23962							2018-04-26 22:00:31.0	RT @katemather The use of familial DNA, which is how the #LAPD ultimately caught the Grim Sleeper, is already controversial. (See this @marisagerber story: https://t.co/Xq8MJsizfF) Wonder what using a relative's DNA from a genealogy website means for future cases. https://t.co/846UUKr2zi	neutral	en	USA	NORTH AMERICA	North America	United States of America	USA.CA.Los Angeles	individual	2022-10-18T14:28:26.630+0000	REDACTED	REDACTED	Los Angeles	http://www.latimes.com/local/lanow/la-me-familial-dna-20161023-snap-story.html, http://www.sacbee.com/latest-news/article209913514.html	REDACTED	male	#lapd	7.1	3395	Books, Sports	Los Angeles, CA, USA		@marisagerber	http://twitter.com/katemather/statuses/989619182722400256	{profession=Journalist, jobTitle=Sports Editor}	2ac24354dc1f346e591b98dbc1e8f135	https://t.co/Xq8MJsizfF, https://t.co/846UUKr2zi, https://lat.ms/2eDKWEV, https://bit.ly/2HZvMZv	REDACTED	2018-04-26T21:36:14.000+0000	share	989619182722400256	null	3395	1143	0		http://twitter.com/katemather/statuses/989619182722400256	0		9891	true	2022-10-18T14:28:26.630+0000
23961							2018-04-26 22:01:46.0	RT @ClaudiaKoerner The DNA database of CA felons helped catch the Grim Sleeper when his nephew was convicted in an unrelated case. I wondered if that’s how authorities suddenly cracked the Golden State Killer’s identity, with familial DNA.	negative	en	USA	NORTH AMERICA	North America	United States of America		individual	2022-10-18T14:28:26.590+0000	REDACTED	REDACTED			REDACTED	male		0	192	Food & Drinks	USA			http://twitter.com/ClaudiaKoerner/statuses/989613266795032576		33b2b46cf885f3d1db9128530169fd5e		REDACTED	2018-04-26T21:12:43.000+0000	share	989613266795032576	null	192	212	0		http://twitter.com/ClaudiaKoerner/statuses/989613266795032576	0		140206	false	2022-10-18T14:28:26.590+0000
23960							2018-04-26 22:01:49.0	RT @ClaudiaKoerner The DNA database of CA felons helped catch the Grim Sleeper when his nephew was convicted in an unrelated case. I wondered if that’s how authorities suddenly cracked the Golden State Killer’s identity, with familial DNA.	negative	en	USA	NORTH AMERICA	North America	United States of America		individual	2022-10-18T14:28:26.594+0000	REDACTED	REDACTED			REDACTED	male		0.6	1741		USA			http://twitter.com/ClaudiaKoerner/statuses/989613266795032576		fd753cb39a8311d639bfa6d8797c6c95		REDACTED	2018-04-26T21:12:43.000+0000	share	989613266795032576	null	1741	2908	0		http://twitter.com/ClaudiaKoerner/statuses/989613266795032576	0		258770	false	2022-10-18T14:28:26.594+0000
23959							2018-04-26 22:01:52.0	RT @katemather The use of familial DNA, which is how the #LAPD ultimately caught the Grim Sleeper, is already controversial. (See this @marisagerber story: https://t.co/Xq8MJsizfF) Wonder what using a relative's DNA from a genealogy website means for future cases. https://t.co/846UUKr2zi	neutral	en	USA	NORTH AMERICA	North America	United States of America		individual	2022-10-18T14:28:26.581+0000	REDACTED	REDACTED		http://www.latimes.com/local/lanow/la-me-familial-dna-20161023-snap-story.html, http://www.sacbee.com/latest-news/article209913514.html	REDACTED	unknown	#lapd	22.1	4840	Books	USA		@marisagerber	http://twitter.com/katemather/statuses/989619182722400256		9e1663d7b9a9a03577d09b9910b8ec3f	https://t.co/Xq8MJsizfF, https://t.co/846UUKr2zi, https://lat.ms/2eDKWEV, https://bit.ly/2HZvMZv	REDACTED	2018-04-26T21:36:14.000+0000	share	989619182722400256	null	4840	5327	0		http://twitter.com/katemather/statuses/989619182722400256	0		464863	false	2022-10-18T14:28:26.581+0000
23958							2018-04-26 22:01:53.0	companies like @Ancestry and @23andme must clarify if they're sharing their customers' DNA databses with law enforcement: https://t.co/m8JTVeyQWX	neutral	en	USA	NORTH AMERICA	North America	United States of America	USA.AZ.Phoenix		2022-10-18T14:28:26.577+0000	REDACTED	REDACTED	Phoenix	http://www.sacbee.com/latest-news/article209913514.html	REDACTED	male		0	23		Phoenix, AZ, USA		@ancestry, @23andme	http://twitter.com/TravisDurdin/statuses/989625639199166464		22328b12cda536bd0d4f9bd7c53d9bda	https://t.co/m8JTVeyQWX	REDACTED		post	0	null	23	187	0			0		520	false	2022-10-18T14:28:26.577+0000
23957							2018-04-26 22:02:23.0	Looks like @Billyjensen called it on @MyFavMurder https://t.co/7JSBdtEoYr It was familial DNA from a genealogy website that got #GoldenStateKiller caught.	neutral	en	USA	NORTH AMERICA	North America	United States of America		individual	2022-10-18T14:28:26.586+0000	REDACTED	REDACTED		http://www.sacbee.com/news/local/crime/article209913514.html	REDACTED	female	#goldenstatekiller	0	89	Photo & Video	USA		@billyjensen, @myfavmurder	http://twitter.com/sarah_kay_gee/statuses/989625763644297217		88e6edd1f4aaaab5dbdaca59750eb049	https://t.co/7JSBdtEoYr	REDACTED		post	0	null	89	223	0			0		6795	false	2022-10-18T14:28:26.586+0000
23956							2018-04-26 22:04:13.0	RT @katemather The use of familial DNA, which is how the #LAPD ultimately caught the Grim Sleeper, is already controversial. (See this @marisagerber story: https://t.co/Xq8MJsizfF) Wonder what using a relative's DNA from a genealogy website means for future cases. https://t.co/846UUKr2zi	neutral	en	USA	NORTH AMERICA	North America	United States of America	USA.CA.San Bernardino	individual	2022-10-18T14:28:26.581+0000	REDACTED	REDACTED	San Bernardino	http://www.latimes.com/local/lanow/la-me-familial-dna-20161023-snap-story.html, http://www.sacbee.com/latest-news/article209913514.html	REDACTED	unknown	#lapd	4.9	2586	Travel, Family & Parenting, Fine arts	Riverside, CA, USA		@marisagerber	http://twitter.com/katemather/statuses/989619182722400256		fe2384435459e82c2648c4010237403c	https://t.co/Xq8MJsizfF, https://t.co/846UUKr2zi, https://lat.ms/2eDKWEV, https://bit.ly/2HZvMZv	REDACTED	2018-04-26T21:36:14.000+0000	share	989619182722400256	null	2586	2630	0		http://twitter.com/katemather/statuses/989619182722400256	0		54291	false	2022-10-18T14:28:26.581+0000
23955							2018-04-26 22:04:16.0	@Nicole_Cliffe I was shocked that a judge signed a warrant for that, especially back in 2005 when familial DNA wasn’t being used the way it is now. But Kansas is...Kansas.	negative	en	USA	NORTH AMERICA	North America	United States of America	USA.TX.Austin	individual	2022-10-18T14:28:26.586+0000	REDACTED	REDACTED	Austin		REDACTED	female		0	354		Austin, TX, USA			http://twitter.com/captainstefanie/statuses/989626240943443968		5a8fac66bb964ef5890c02806d7ee44b		REDACTED		reply	989624976624967681	null	354	347	0	http://twitter.com/Nicole_Cliffe/statuses/989624976624967681		0		66368	false	2022-10-18T14:28:26.586+0000
23954							2018-04-26 22:04:34.0	RT @ClaudiaKoerner The DNA database of CA felons helped catch the Grim Sleeper when his nephew was convicted in an unrelated case. I wondered if that’s how authorities suddenly cracked the Golden State Killer’s identity, with familial DNA.	negative	en	USA	NORTH AMERICA	North America	United States of America			2022-10-18T14:28:26.572+0000	REDACTED	REDACTED			REDACTED	male		0	47		IN, USA			http://twitter.com/ClaudiaKoerner/statuses/989613266795032576		db9d43b88dfac38116c6d8572d6627b0		REDACTED	2018-04-26T21:12:43.000+0000	share	989613266795032576	null	47	112	0		http://twitter.com/ClaudiaKoerner/statuses/989613266795032576	0		88	false	2022-10-18T14:28:26.572+0000
23953							2018-04-26 22:05:17.0	@CrimeCon2018 Either one of his daughters came forward or there was some kind of deep dive into the CA felon database and there was a familial DNA hit there. OR...someone at the Save Mart where this guy apparently worked caught on and contacted investigators🕵🏼‍♀️	negative	en	USA	NORTH AMERICA	North America	United States of America	USA.CA.Irvine		2022-10-18T14:28:26.600+0000	REDACTED	REDACTED	Irvine		REDACTED	female		0	30		Irvine, CA, USA			http://twitter.com/HuangBlythe/statuses/989626494967201792		258fe6b2d007eeffdcf87dde1901876c		REDACTED		reply	989505985751539712	null	30	331	0	http://twitter.com/CrimeCon2018/statuses/989505985751539712		0		117	false	2022-10-18T14:28:26.600+0000
23952							2018-04-26 22:07:02.0	@Nicole_Cliffe This is also how the police in Phoenix arrested a guy for the Canal Murders a few years ago. He has not gone to trial yet: https://t.co/kQoRJSoEie	negative	en	USA	NORTH AMERICA	North America	United States of America	USA.AZ.Phoenix		2022-10-18T14:28:26.576+0000	REDACTED	REDACTED	Phoenix	https://www.azcentral.com/story/news/local/phoenix/2016/11/30/how-forensic-genealogy-led-arrest-phoenix-canal-killer-case-bryan-patrick-miller-dna/94565410/	REDACTED	male		0	52		Phoenix, AZ, USA			http://twitter.com/ChrisLSeggerman/statuses/989626933850787840		44e4c8e069181a01a5554f4ef733b5bc	https://t.co/kQoRJSoEie	REDACTED		reply	989623968767209472	null	52	527	0	http://twitter.com/Nicole_Cliffe/statuses/989623968767209472		0		578	false	2022-10-18T14:28:26.576+0000
23951							2018-04-26 22:10:08.0	RT @katemather The use of familial DNA, which is how the #LAPD ultimately caught the Grim Sleeper, is already controversial. (See this @marisagerber story: https://t.co/Xq8MJsizfF) Wonder what using a relative's DNA from a genealogy website means for future cases. https://t.co/846UUKr2zi	neutral	en	USA	NORTH AMERICA	North America	United States of America	USA.UT.Salt Lake City		2022-10-18T14:28:26.587+0000	REDACTED	REDACTED	Salt Lake City	http://www.latimes.com/local/lanow/la-me-familial-dna-20161023-snap-story.html, http://www.sacbee.com/latest-news/article209913514.html	REDACTED	male	#lapd	5.2	2655		Salt Lake City, UT, USA		@marisagerber	http://twitter.com/katemather/statuses/989619182722400256		3852ab7874d0909e3504f56e46128089	https://t.co/Xq8MJsizfF, https://t.co/846UUKr2zi, https://lat.ms/2eDKWEV, https://bit.ly/2HZvMZv	REDACTED	2018-04-26T21:36:14.000+0000	share	989619182722400256	null	2655	2135	0		http://twitter.com/katemather/statuses/989619182722400256	0		44778	false	2022-10-18T14:28:26.587+0000
23950							2018-04-26 22:11:11.0	RT @katemather The use of familial DNA, which is how the #LAPD ultimately caught the Grim Sleeper, is already controversial. (See this @marisagerber story: https://t.co/Xq8MJsizfF) Wonder what using a relative's DNA from a genealogy website means for future cases. https://t.co/846UUKr2zi	neutral	en	USA	NORTH AMERICA	North America	United States of America	USA.CA.Los Angeles		2022-10-18T14:28:26.620+0000	REDACTED	REDACTED	Los Angeles	http://www.latimes.com/local/lanow/la-me-familial-dna-20161023-snap-story.html, http://www.sacbee.com/latest-news/article209913514.html	REDACTED	unknown	#lapd	0	370		Los Angeles, CA, USA		@marisagerber	http://twitter.com/katemather/statuses/989619182722400256		548697c0116659801c9b7b6c502ea68c	https://t.co/Xq8MJsizfF, https://t.co/846UUKr2zi, https://lat.ms/2eDKWEV, https://bit.ly/2HZvMZv	REDACTED	2018-04-26T21:36:14.000+0000	share	989619182722400256	null	370	209	0		http://twitter.com/katemather/statuses/989619182722400256	0		2147	false	2022-10-18T14:28:26.620+0000
23949							2018-04-26 22:11:53.0	RT @ClaudiaKoerner The DNA database of CA felons helped catch the Grim Sleeper when his nephew was convicted in an unrelated case. I wondered if that’s how authorities suddenly cracked the Golden State Killer’s identity, with familial DNA.	negative	en	USA	NORTH AMERICA	North America	United States of America	USA.FL.Tallahassee		2022-10-18T14:28:26.580+0000	REDACTED	REDACTED	Tallahassee		REDACTED	unknown		0	985		Tallahassee, FL, USA			http://twitter.com/ClaudiaKoerner/statuses/989613266795032576		dce2f41c84cd9ad5bab9236b6d507be5		REDACTED	2018-04-26T21:12:43.000+0000	share	989613266795032576	null	985	437	0		http://twitter.com/ClaudiaKoerner/statuses/989613266795032576	0		170410	false	2022-10-18T14:28:26.580+0000
23948							2018-04-26 22:12:46.0	So..the story is, LE got a familial DNA match through a genealogy website. Which led to them getting discarded DNA which fully matched. I'm very torn on this, because I'm so glad they got him, but I'm wondering if defense might be able to get it all tossed out somehow.	negative	en	USA	NORTH AMERICA	North America	United States of America		individual	2022-10-18T14:28:26.578+0000	REDACTED	REDACTED			REDACTED	female		0	877		USA			http://twitter.com/auberginefedora/statuses/989628376917925888		3274670596693a2b9890e5cae3081148		REDACTED		post	0	null	877	2413	0			0		81434	false	2022-10-18T14:28:26.578+0000
23947							2018-04-26 22:14:15.0	RT @ClaudiaKoerner The DNA database of CA felons helped catch the Grim Sleeper when his nephew was convicted in an unrelated case. I wondered if that’s how authorities suddenly cracked the Golden State Killer’s identity, with familial DNA.	negative	en	USA	NORTH AMERICA	North America	United States of America	USA.NY.New York	individual	2022-10-18T14:28:26.573+0000	REDACTED	REDACTED	New York		REDACTED	unknown		40.3	24316	Books, Business	New York, NY, USA			http://twitter.com/ClaudiaKoerner/statuses/989613266795032576	{profession=Journalist, jobTitle=Columnist}	8a7bdfc12be41fcc388a8329db0fab8d		REDACTED	2018-04-26T21:12:43.000+0000	share	989613266795032576	null	24316	602	0		http://twitter.com/ClaudiaKoerner/statuses/989613266795032576	0		24839	false	2022-10-18T14:28:26.573+0000
23946							2018-04-26 22:15:11.0	@Ancestry Do you share DNA samples with law enforcement? https://t.co/SDc6K1HejY	neutral	en	USA	NORTH AMERICA	North America	United States of America			2022-10-18T14:28:26.575+0000	REDACTED	REDACTED		https://twitter.com/passantino/status/989616554152083456	REDACTED	unknown		0	1537		USA		@ancestry	http://twitter.com/DCDude1776/statuses/989628988472602624		487b1df30a040b8c7a486506d226f5a3	https://t.co/SDc6K1HejY	REDACTED		post	0	null	1537	434	0			0		114865	false	2022-10-18T14:28:26.575+0000
23945							2018-04-26 22:15:35.0	RT @SoSofieFatale The DNA of the Golden State Killer was matched via familial DNA searched on public database. In other words, someone related to him did one of those spit kits. They need to do this with Zodiac DNA.	neutral	en	USA	NORTH AMERICA	North America	United States of America			2022-10-18T14:28:26.585+0000	REDACTED	REDACTED			REDACTED	unknown		1.3	1848		MT, USA			http://twitter.com/SoSofieFatale/statuses/989628743718141953		3bb72cdf9854a35405bd7955addf7288		REDACTED	2018-04-26T22:14:13.000+0000	share	989628743718141953	null	1848	1824	0		http://twitter.com/SoSofieFatale/statuses/989628743718141953	0		22490	false	2022-10-18T14:28:26.585+0000
23944							2018-04-26 22:16:20.0	RT @ClaudiaKoerner The DNA database of CA felons helped catch the Grim Sleeper when his nephew was convicted in an unrelated case. I wondered if that’s how authorities suddenly cracked the Golden State Killer’s identity, with familial DNA.	negative	en	USA	NORTH AMERICA	North America	United States of America			2022-10-18T14:28:26.575+0000	REDACTED	REDACTED			REDACTED	male		0	243		FL, USA			http://twitter.com/ClaudiaKoerner/statuses/989613266795032576		b443571dccd7e73a26d317b91fe029e9		REDACTED	2018-04-26T21:12:43.000+0000	share	989613266795032576	null	243	942	0		http://twitter.com/ClaudiaKoerner/statuses/989613266795032576	0		3542	false	2022-10-18T14:28:26.575+0000
23943							2018-04-26 22:17:26.0	Familial DNA brought DeAngelo, Jr on everyone's radar #GoldenStateKiller https://t.co/H1T5lKlcX3	neutral	en	USA	NORTH AMERICA	North America	United States of America			2022-10-18T14:28:26.579+0000	REDACTED	REDACTED		http://amp.sacbee.com/news/local/crime/article209913514.html?__twitter_impression=true	REDACTED	female	#goldenstatekiller	42.9	20442		USA			http://twitter.com/Vidocq_CC/statuses/989629552623316992		b78f09d3dbaec8a4c595526d25395e87	https://t.co/H1T5lKlcX3	REDACTED		post	0	null	12441	6597	0			6		64167	false	2022-10-18T14:28:26.579+0000
23942							2018-04-26 22:19:27.0	facebook and cambridge analytica have nothing on #ancestry #23andme-familial dna datamining. #privacyisdead #righttobeleftalone https://t.co/BoPSsKSLPa	neutral	en	USA	NORTH AMERICA	North America	United States of America		individual	2022-10-18T14:28:26.597+0000	REDACTED	REDACTED		https://twitter.com/ClaudiaKoerner/status/989613576800235520	REDACTED	unknown	#ancestry, #23andme, #privacyisdead, #righttobeleftalone	0	614	Music, Environment	USA			http://twitter.com/nvrqt/statuses/989630062050922496	{profession=Artist, jobTitle=Digital Designer}	8fbed193f034d8909a5853bfe28d1334	https://t.co/BoPSsKSLPa	REDACTED		post	0	null	614	218	0			0		49452	false	2022-10-18T14:28:26.597+0000
23941							2018-04-26 22:19:58.0	RT @SoSofieFatale The DNA of the Golden State Killer was matched via familial DNA searched on public database. In other words, someone related to him did one of those spit kits. They need to do this with Zodiac DNA.	neutral	en	USA	NORTH AMERICA	North America	United States of America		individual	2022-10-18T14:28:26.592+0000	REDACTED	REDACTED			REDACTED	unknown		30.1	8373		USA			http://twitter.com/SoSofieFatale/statuses/989628743718141953		db5c8e17aaab919b67633e763a361f3f		REDACTED	2018-04-26T22:14:13.000+0000	share	989628743718141953	null	8373	9211	0		http://twitter.com/SoSofieFatale/statuses/989628743718141953	0		184395	false	2022-10-18T14:28:26.592+0000
23940							2018-04-26 22:23:33.0	RT @SoSofieFatale The DNA of the Golden State Killer was matched via familial DNA searched on public database. In other words, someone related to him did one of those spit kits. They need to do this with Zodiac DNA.	neutral	en	USA	NORTH AMERICA	North America	United States of America			2022-10-18T14:28:26.573+0000	REDACTED	REDACTED			REDACTED	unknown		6	2909		TX, USA			http://twitter.com/SoSofieFatale/statuses/989628743718141953		96748531ecda28b62b5be4d6d1e7e9b1		REDACTED	2018-04-26T22:14:13.000+0000	share	989628743718141953	null	2909	2616	0		http://twitter.com/SoSofieFatale/statuses/989628743718141953	0		120928	false	2022-10-18T14:28:26.573+0000
23939							2018-04-26 22:23:58.0	We had a case here where familial DNA was used. https://t.co/fPh2bw3F8O	neutral	en	USA	NORTH AMERICA	North America	United States of America			2022-10-18T14:28:26.602+0000	REDACTED	REDACTED		https://twitter.com/LATSeema/status/989623087548137472	REDACTED	female		0	869		OH, USA			http://twitter.com/JulieWallaceCT/statuses/989631196396163072		5580078082f860818e80f6e56ac18b10	https://t.co/fPh2bw3F8O	REDACTED		post	0	null	869	5001	0			0		7241	false	2022-10-18T14:28:26.602+0000
23938							2018-04-26 22:24:39.0	RT @ClaudiaKoerner The DNA database of CA felons helped catch the Grim Sleeper when his nephew was convicted in an unrelated case. I wondered if that’s how authorities suddenly cracked the Golden State Killer’s identity, with familial DNA.	negative	en	USA	NORTH AMERICA	North America	United States of America		individual	2022-10-18T14:28:26.574+0000	REDACTED	REDACTED			REDACTED	unknown		0	122	Books	USA			http://twitter.com/ClaudiaKoerner/statuses/989613266795032576	{profession=Teacher & Lecturer, jobTitle=Teacher}	05a49cba2fe71b36546279c329e73a9d		REDACTED	2018-04-26T21:12:43.000+0000	share	989613266795032576	null	122	176	0		http://twitter.com/ClaudiaKoerner/statuses/989613266795032576	0		17920	false	2022-10-18T14:28:26.574+0000
23937							2018-04-26 22:24:43.0	RT @katemather The use of familial DNA, which is how the #LAPD ultimately caught the Grim Sleeper, is already controversial. (See this @marisagerber story: https://t.co/Xq8MJsizfF) Wonder what using a relative's DNA from a genealogy website means for future cases. https://t.co/846UUKr2zi	neutral	en	USA	NORTH AMERICA	North America	United States of America	USA.CA.Los Angeles		2022-10-18T14:28:26.584+0000	REDACTED	REDACTED	Los Angeles	http://www.latimes.com/local/lanow/la-me-familial-dna-20161023-snap-story.html, http://www.sacbee.com/latest-news/article209913514.html	REDACTED	male	#lapd	0	571		Los Angeles, CA, USA		@marisagerber	http://twitter.com/katemather/statuses/989619182722400256		354d11562a4a1fa819d98e8a13dd6671	https://t.co/Xq8MJsizfF, https://t.co/846UUKr2zi, https://lat.ms/2eDKWEV, https://bit.ly/2HZvMZv	REDACTED	2018-04-26T21:36:14.000+0000	share	989619182722400256	null	571	549	0		http://twitter.com/katemather/statuses/989619182722400256	0		21244	false	2022-10-18T14:28:26.584+0000
23936							2018-04-26 22:24:49.0	RT @SoSofieFatale The DNA of the Golden State Killer was matched via familial DNA searched on public database. In other words, someone related to him did one of those spit kits. They need to do this with Zodiac DNA.	neutral	en	USA	NORTH AMERICA	North America	United States of America	USA.MD.Baltimore	individual	2022-10-18T14:28:26.577+0000	REDACTED	REDACTED	Baltimore		REDACTED	female		27.6	6751	Books	Baltimore, MD, USA			http://twitter.com/SoSofieFatale/statuses/989628743718141953	{profession=Executive, jobTitle=President}	2dd98c97a69f1524ceada28d06888cd9		REDACTED	2018-04-26T22:14:13.000+0000	share	989628743718141953	null	6751	6969	0		http://twitter.com/SoSofieFatale/statuses/989628743718141953	0		119057	false	2022-10-18T14:28:26.577+0000
23935							2018-04-26 22:24:56.0	RT @SoSofieFatale The DNA of the Golden State Killer was matched via familial DNA searched on public database. In other words, someone related to him did one of those spit kits. They need to do this with Zodiac DNA.	neutral	en	USA	NORTH AMERICA	North America	United States of America	USA.OH.Youngstown		2022-10-18T14:28:26.580+0000	REDACTED	REDACTED	Youngstown		REDACTED	male		0	181		Youngstown, OH, USA			http://twitter.com/SoSofieFatale/statuses/989628743718141953		7c2408097934608383cfb9f081218a4e		REDACTED	2018-04-26T22:14:13.000+0000	share	989628743718141953	null	181	5001	0		http://twitter.com/SoSofieFatale/statuses/989628743718141953	0		44180	false	2022-10-18T14:28:26.580+0000
23934							2018-04-26 22:25:35.0	RT @katemather The use of familial DNA, which is how the #LAPD ultimately caught the Grim Sleeper, is already controversial. (See this @marisagerber story: https://t.co/Xq8MJsizfF) Wonder what using a relative's DNA from a genealogy website means for future cases. https://t.co/846UUKr2zi	neutral	en	USA	NORTH AMERICA	North America	United States of America	USA.NY.New York		2022-10-18T14:28:26.579+0000	REDACTED	REDACTED	New York	http://www.latimes.com/local/lanow/la-me-familial-dna-20161023-snap-story.html, http://www.sacbee.com/latest-news/article209913514.html	REDACTED	female	#lapd	0	1086		New York, NY, USA		@marisagerber	http://twitter.com/katemather/statuses/989619182722400256		fde7544aaecebe63ad2404d95b4dc090	https://t.co/Xq8MJsizfF, https://t.co/846UUKr2zi, https://lat.ms/2eDKWEV, https://bit.ly/2HZvMZv	REDACTED	2018-04-26T21:36:14.000+0000	share	989619182722400256	null	1086	1563	0		http://twitter.com/katemather/statuses/989619182722400256	0		20518	false	2022-10-18T14:28:26.579+0000
23933							2018-04-26 22:26:00.0	RT @SoSofieFatale The DNA of the Golden State Killer was matched via familial DNA searched on public database. In other words, someone related to him did one of those spit kits. They need to do this with Zodiac DNA.	neutral	en	USA	NORTH AMERICA	North America	United States of America			2022-10-18T14:28:26.583+0000	REDACTED	REDACTED			REDACTED	unknown		6.2	3000		OR, USA			http://twitter.com/SoSofieFatale/statuses/989628743718141953		9f8c9454f355b96d71ded3e6af4ebef0		REDACTED	2018-04-26T22:14:13.000+0000	share	989628743718141953	null	3000	2631	0		http://twitter.com/SoSofieFatale/statuses/989628743718141953	0		19036	false	2022-10-18T14:28:26.583+0000
23932							2018-04-26 22:26:18.0	RT @SoSofieFatale The DNA of the Golden State Killer was matched via familial DNA searched on public database. In other words, someone related to him did one of those spit kits. They need to do this with Zodiac DNA.	neutral	en	USA	NORTH AMERICA	North America	United States of America			2022-10-18T14:28:26.580+0000	REDACTED	REDACTED			REDACTED	female		0.3	1704		MD, USA			http://twitter.com/SoSofieFatale/statuses/989628743718141953		5104b0eae362d5c92eb2deb503c9507b		REDACTED	2018-04-26T22:14:13.000+0000	share	989628743718141953	null	1704	4990	0		http://twitter.com/SoSofieFatale/statuses/989628743718141953	0		218587	false	2022-10-18T14:28:26.580+0000
23931							2018-04-26 22:26:28.0	Oh cool so cops have access to those ancestry DNA websites now, that’s nice, wonderful. Great. Do sites like 23 and Me and Ancestry etc have warnings that they will give your DNA to law enforcement???? https://t.co/7WOQStkedG	neutral	en	USA	NORTH AMERICA	North America	United States of America	USA.CA.Fresno	individual	2022-10-18T14:28:26.573+0000	REDACTED	REDACTED	Fresno		REDACTED	female		0	157	Politics	Fresno, CA, USA	http://pbs.twimg.com/media/Dbvg4-rU8AEZ7BK.jpg		http://twitter.com/emilyfresno/statuses/989631825621364737	{profession=Executive, jobTitle=Co-chair}	8b8df494001232e5ada50792c92fe5de	https://t.co/7WOQStkedG	REDACTED		post	0	null	157	96	0			0		1313	false	2022-10-18T14:28:26.573+0000
23930							2018-04-26 22:27:14.0	RT @SoSofieFatale The DNA of the Golden State Killer was matched via familial DNA searched on public database. In other words, someone related to him did one of those spit kits. They need to do this with Zodiac DNA.	neutral	en	USA	NORTH AMERICA	North America	United States of America		individual	2022-10-18T14:28:26.580+0000	REDACTED	REDACTED			REDACTED	male		5.4	2716	Politics, Sports	CA, USA			http://twitter.com/SoSofieFatale/statuses/989628743718141953		2256eb5fb76157be9304d7e8cb1cc226		REDACTED	2018-04-26T22:14:13.000+0000	share	989628743718141953	null	2716	3326	0		http://twitter.com/SoSofieFatale/statuses/989628743718141953	0		157615	false	2022-10-18T14:28:26.580+0000
23929							2018-04-26 22:29:25.0	@passantino I heard about this. The authorities used the familial DNA to catch him. That’s the new thing in crime fighting.	negative	en	USA	NORTH AMERICA	North America	United States of America	USA.NY.New York	individual	2022-10-18T14:28:26.582+0000	REDACTED	REDACTED	New York		REDACTED	unknown		1	1801	Books	New York, NY, USA		@passantino	http://twitter.com/sagevalentine/statuses/989632567031816193		f80a51fa27a0eecc9238f4b98d6719a7		REDACTED		reply	989616554152083456	null	1801	3869	0	http://twitter.com/passantino/statuses/989616554152083456		0		60258	false	2022-10-18T14:28:26.582+0000
23928							2018-04-26 22:30:09.0	Outed himself. Wonder if law enforcement needed a court order from Ancestry or 23andme to make that work? Or if law enforcement have a revolving DNA protocol with companies. Didn't read the non disclosure agreement when I did mine. #GoldenStateKiller #EastAreaRapist https://t.co/ARiVA7hnuu	neutral	en	USA	NORTH AMERICA	North America	United States of America			2022-10-18T14:28:26.574+0000	REDACTED	REDACTED		https://twitter.com/BenDeciFox40/status/989629457467031552	REDACTED	unknown	#goldenstatekiller, #eastarearapist	35.8	2743		CA, USA			http://twitter.com/Sec104/statuses/989632754902970368		91351396b4609e940c33843a2a847080	https://t.co/ARiVA7hnuu	REDACTED		post	0	null	141	275	2			0		1896	false	2022-10-18T14:28:26.574+0000
23927							2018-04-26 22:32:13.0	@CrimeCon2018 @VictimsVoiceUSA They got familial DNA from one of those genealogy databases (Ancestry, 23 & Me, etc.) Not sure which one.	neutral	en	USA	NORTH AMERICA	North America	United States of America		individual	2022-10-18T14:28:26.575+0000	REDACTED	REDACTED			REDACTED	male		0	560	Politics	USA		@crimecon2018, @victimsvoiceusa	http://twitter.com/jakeriley/statuses/989633275231723520		79fe8f4fdf666107ee2b136b5374b4cd		REDACTED		reply	989513435833565184	null	560	439	0	http://twitter.com/CrimeCon2018/statuses/989513435833565184		0		1264	false	2022-10-18T14:28:26.575+0000
23926							2018-04-26 22:32:46.0	@justkelly_ok @JamesSLock My bf’s family is trying to get familial DNA passed in MI to catch their grandmother’s murderer.	negative	en	USA	NORTH AMERICA	North America	United States of America	USA.TN.Nashville	individual	2022-10-18T14:28:26.621+0000	REDACTED	REDACTED	Nashville		REDACTED	female		30.3	8588	Travel, Technology, Family & Parenting, Books	Nashville, TN, USA		@justkelly_ok, @jamesslock	http://twitter.com/amberweinberg/statuses/989633411894665217	{profession=Software developer & IT, jobTitle=Web Developer}	6807e58ab889b9dba4f67a5eab42d003		REDACTED		reply	989626157560750080	null	8588	143	0	http://twitter.com/justkelly_ok/statuses/989626157560750080		0		92360	false	2022-10-18T14:28:26.621+0000
23925							2018-04-26 22:33:31.0	RT @DebbieKennett This is not awesome. It a serious ethical breach by the police and the agents working for them. The genealogical database Iprobably GEDmatch) was used without the informed consent of the participants. https://t.co/XAP2dgdXvn	negative	en	USA	NORTH AMERICA	North America	United States of America		individual	2022-10-18T14:28:26.581+0000	REDACTED	REDACTED		https://twitter.com/iosif_lazaridis/status/989631929489281024	REDACTED	male		0	652	Science	USA			http://twitter.com/DebbieKennett/statuses/989632842601783299		2db57b8ed0bd3ff095e10deb76b0a755	https://t.co/XAP2dgdXvn	REDACTED	2018-04-26T22:30:30.000+0000	share	989632842601783299	null	652	640	0		http://twitter.com/DebbieKennett/statuses/989632842601783299	0		38800	false	2022-10-18T14:28:26.581+0000
23924							2018-04-26 22:34:34.0	RT @SoSofieFatale The DNA of the Golden State Killer was matched via familial DNA searched on public database. In other words, someone related to him did one of those spit kits. They need to do this with Zodiac DNA.	neutral	en	USA	NORTH AMERICA	North America	United States of America		individual	2022-10-18T14:28:26.582+0000	REDACTED	REDACTED			REDACTED	unknown		6.7	3212	Travel	USA			http://twitter.com/SoSofieFatale/statuses/989628743718141953		7c399d68f72b2123a20909d14e5e58ef		REDACTED	2018-04-26T22:14:13.000+0000	share	989628743718141953	null	3212	3360	0		http://twitter.com/SoSofieFatale/statuses/989628743718141953	0		72424	false	2022-10-18T14:28:26.582+0000
23923							2018-04-26 22:36:34.0	Whoever said familial DNA called it @MyFavMurder Genealogy Websites Were Key to Big Break in Golden State Killer Case https://t.co/IKK9qDeBwa	neutral	en	USA	NORTH AMERICA	North America	United States of America	USA.DC.Washington, DC	individual	2022-10-18T14:28:26.576+0000	REDACTED	REDACTED	Washington, D.C.	https://www.nytimes.com/2018/04/26/us/golden-state-killer.html	REDACTED	female		0	203		Washington, DC, DC, USA		@myfavmurder	http://twitter.com/ashleigh_acon/statuses/989634368984485888		25169410c6384e4a63615b75eaae9075	https://t.co/IKK9qDeBwa, https://nyti.ms/2FkaItN	REDACTED		post	0	null	203	820	0			0		3455	false	2022-10-18T14:28:26.576+0000
23922							2018-04-26 22:36:58.0	@ActionJackson84 Here’s a similar instance from a few years ago https://t.co/guFyyOsJtv	neutral	en	USA	NORTH AMERICA	North America	United States of America	USA.OH.Toledo	individual	2022-10-18T14:28:26.601+0000	REDACTED	REDACTED	Toledo	https://www.azcentral.com/story/news/local/phoenix/2016/11/30/how-forensic-genealogy-led-arrest-phoenix-canal-killer-case-bryan-patrick-miller-dna/94565410/	REDACTED	male		0	579	Food & Drinks, Music, Family & Parenting	Toledo, OH, USA		@actionjackson84	http://twitter.com/korbus/statuses/989634466917298177		cf42459940185e28280bda21e4a0ec76	https://t.co/guFyyOsJtv, https://www.google.com/amp/s/amp.azcentral.com/amp/94565410	REDACTED		reply	989627300626010112	null	579	236	0	http://twitter.com/ActionJackson84/statuses/989627300626010112		0		14989	false	2022-10-18T14:28:26.601+0000
23921							2018-04-26 22:37:05.0	RT @SoSofieFatale The DNA of the Golden State Killer was matched via familial DNA searched on public database. In other words, someone related to him did one of those spit kits. They need to do this with Zodiac DNA.	neutral	en	USA	NORTH AMERICA	North America	United States of America	USA.ID.Boise	individual	2022-10-18T14:28:26.597+0000	REDACTED	REDACTED	Boise		REDACTED	male		0	1050	Politics	Boise, ID, USA			http://twitter.com/SoSofieFatale/statuses/989628743718141953		2ba3f368c36bd7d12979c23d313c85e0		REDACTED	2018-04-26T22:14:13.000+0000	share	989628743718141953	null	1050	1803	0		http://twitter.com/SoSofieFatale/statuses/989628743718141953	0		99828	false	2022-10-18T14:28:26.597+0000
23920							2018-04-26 22:37:08.0	The #GoldenStateKiller was found using a geology database. Hmm, I thought @Ancestry and @23andMe agreed not to share data collected with law enforcement?	neutral	en	USA	NORTH AMERICA	North America	United States of America	USA.CA.Los Angeles	individual	2022-10-18T14:28:26.576+0000	REDACTED	REDACTED	Los Angeles		REDACTED	female	#goldenstatekiller	27.9	3542	Politics, Beauty/Health & Fitness, Sports	Los Angeles, CA, USA		@ancestry, @23andme	http://twitter.com/jennicake/statuses/989634511028670464	{profession=Legal, jobTitle=Attorney}	f36a427a26058ff784b66dce7f201177		REDACTED		post	0	null	1142	434	1			0		56780	false	2022-10-18T14:28:26.576+0000
23919							2018-04-26 22:37:32.0	RT @SoSofieFatale The DNA of the Golden State Killer was matched via familial DNA searched on public database. In other words, someone related to him did one of those spit kits. They need to do this with Zodiac DNA.	neutral	en	USA	NORTH AMERICA	North America	United States of America		individual	2022-10-18T14:28:26.572+0000	REDACTED	REDACTED			REDACTED	female		0	812		TX, USA			http://twitter.com/SoSofieFatale/statuses/989628743718141953		2abc2295fb077c41dd896ed8e0cb42ae		REDACTED	2018-04-26T22:14:13.000+0000	share	989628743718141953	null	812	924	0		http://twitter.com/SoSofieFatale/statuses/989628743718141953	0		54707	false	2022-10-18T14:28:26.572+0000
23918							2018-04-26 22:38:52.0	RT @ClaudiaKoerner The DNA database of CA felons helped catch the Grim Sleeper when his nephew was convicted in an unrelated case. I wondered if that’s how authorities suddenly cracked the Golden State Killer’s identity, with familial DNA.	negative	en	USA	NORTH AMERICA	North America	United States of America	USA.CA.San Francisco		2022-10-18T14:28:26.575+0000	REDACTED	REDACTED	San Francisco		REDACTED	male		27.6	6764		San Francisco, CA, USA			http://twitter.com/ClaudiaKoerner/statuses/989613266795032576		1f90a7235020ebb4e64fc27b915c753a		REDACTED	2018-04-26T21:12:43.000+0000	share	989613266795032576	null	6764	4021	0		http://twitter.com/ClaudiaKoerner/statuses/989613266795032576	0		82025	true	2022-10-18T14:28:26.575+0000
23917							2018-04-26 22:39:10.0	RT @katemather The use of familial DNA, which is how the #LAPD ultimately caught the Grim Sleeper, is already controversial. (See this @marisagerber story: https://t.co/Xq8MJsizfF) Wonder what using a relative's DNA from a genealogy website means for future cases. https://t.co/846UUKr2zi	neutral	en	USA	NORTH AMERICA	North America	United States of America		individual	2022-10-18T14:28:26.587+0000	REDACTED	REDACTED		http://www.latimes.com/local/lanow/la-me-familial-dna-20161023-snap-story.html, http://www.sacbee.com/latest-news/article209913514.html	REDACTED	unknown	#lapd	0	527		USA		@marisagerber	http://twitter.com/katemather/statuses/989619182722400256	{profession=Sales/Marketing/PR, jobTitle=Communications Professional}	c82980199e71a764dfd8d737f760385b	https://t.co/Xq8MJsizfF, https://t.co/846UUKr2zi, https://lat.ms/2eDKWEV, https://bit.ly/2HZvMZv	REDACTED	2018-04-26T21:36:14.000+0000	share	989619182722400256	null	527	1923	0		http://twitter.com/katemather/statuses/989619182722400256	0		6545	false	2022-10-18T14:28:26.587+0000
23916							2018-04-26 22:40:52.0	RT @ClaudiaKoerner The DNA database of CA felons helped catch the Grim Sleeper when his nephew was convicted in an unrelated case. I wondered if that’s how authorities suddenly cracked the Golden State Killer’s identity, with familial DNA.	negative	en	USA	NORTH AMERICA	North America	United States of America		individual	2022-10-18T14:28:26.573+0000	REDACTED	REDACTED			REDACTED	unknown		0	39		USA			http://twitter.com/ClaudiaKoerner/statuses/989613266795032576		159021113c743f485ee33aeeb5c69cec		REDACTED	2018-04-26T21:12:43.000+0000	share	989613266795032576	null	39	793	0		http://twitter.com/ClaudiaKoerner/statuses/989613266795032576	0		2391	false	2022-10-18T14:28:26.573+0000
23915							2018-04-26 22:41:19.0	RT @ClaudiaKoerner The DNA database of CA felons helped catch the Grim Sleeper when his nephew was convicted in an unrelated case. I wondered if that’s how authorities suddenly cracked the Golden State Killer’s identity, with familial DNA.	negative	en	USA	NORTH AMERICA	North America	United States of America		individual	2022-10-18T14:28:26.575+0000	REDACTED	REDACTED			REDACTED	female		0	3		USA			http://twitter.com/ClaudiaKoerner/statuses/989613266795032576		63a3dee3a1593f4e31f052a28396467e		REDACTED	2018-04-26T21:12:43.000+0000	share	989613266795032576	null	3	318	0		http://twitter.com/ClaudiaKoerner/statuses/989613266795032576	0		70288	false	2022-10-18T14:28:26.575+0000
23914							2018-04-26 22:42:32.0	I knew it! Familial DNA https://t.co/qJmMIROZJZ	neutral	en	USA	NORTH AMERICA	North America	United States of America	USA.CA.Sacramento		2022-10-18T14:28:26.572+0000	REDACTED	REDACTED	Sacramento	https://twitter.com/kcranews/status/989622695976357889	REDACTED	female		0	1373		Sacramento, CA, USA			http://twitter.com/KCRAAngie/statuses/989635870050283521		9e1387a4db77bb067a4b743e4bcc35c7	https://t.co/qJmMIROZJZ	REDACTED		post	0	null	1373	2448	0			0		3495	false	2022-10-18T14:28:26.572+0000
23913							2018-04-26 22:43:28.0	I just can't even handle the timeliness of this book. The last few chapters regarding evidence and familial DNA, the letter to an old man are just astounding in the light of the capture of the... https://t.co/qVRr7Ojy2d	negative	en	USA	NORTH AMERICA	North America	United States of America	USA.IL.Chicago		2022-10-18T14:28:26.575+0000	REDACTED	REDACTED	Chicago	https://www.audible.com/pd/Nonfiction/Ill-Be-Gone-in-the-Dark-Audiobook/B0783PG2L9?asin=B0783PG2L9&source_code=AFAORWS04241590G4	REDACTED	unknown		0	372		Chicago, IL, USA			http://twitter.com/LadyLiberally/statuses/989636104058961921		4044d60db679575a08f7c3abf948bb21	https://t.co/qVRr7Ojy2d	REDACTED		post	0	null	372	472	0			0		16654	false	2022-10-18T14:28:26.575+0000
23912							2018-04-26 22:43:31.0	@Rebel4WildLife @AP https://t.co/k3AXvIZWJ8 ToS says they sell your info and work with law enforcement.	neutral	en	USA	NORTH AMERICA	North America	United States of America			2022-10-18T14:28:26.572+0000	REDACTED	REDACTED		https://www.ancestry.com/	REDACTED	unknown		0	985		USA		@rebel4wildlife, @ap	http://twitter.com/CriswellWJ/statuses/989636119053484032		f24305087e3509ad25053fd2987f20bc	https://t.co/k3AXvIZWJ8, http://Ancestry.com	REDACTED		reply	989635911829762048	null	985	1284	0	http://twitter.com/Rebel4WildLife/statuses/989635911829762048		0		13750	false	2022-10-18T14:28:26.572+0000
23911							2018-04-26 22:44:11.0	Family #DNA Searches Seen as Crime-Solving Tool, and Intrusion on Rights https://t.co/LaIzNlWVbl	neutral	en	USA	NORTH AMERICA	North America	United States of America		individual	2022-10-18T14:28:26.576+0000	REDACTED	REDACTED		https://www.nytimes.com/2017/01/27/nyregion/familial-dna-searching-karina-vetrano.html?smid=tw-share	REDACTED	male	#dna	4.5	2471	Technology	USA			http://twitter.com/softwaregeek/statuses/989636285387112450		fa94fcf6b1ceabe87b8638e0ded5141c	https://t.co/LaIzNlWVbl, https://nyti.ms/2kd0ogW	REDACTED		post	0	null	2471	2902	0			0		107586	false	2022-10-18T14:28:26.576+0000
23910							2018-04-26 22:44:25.0	@ElizabethGalen @AuldenGhostley @chicanoxo @passantino @chadterhune It is a legal gray area. North Dakota used ancestry a few years ago w/ subpoena and ancestry assured their users they will keep their members protected and will fight subpoena's. California has tried familial DNA on their felony database. They got no leads from that.	negative	en	USA	NORTH AMERICA	North America	United States of America	USA.CA.San Francisco		2022-10-18T14:28:26.577+0000	REDACTED	REDACTED	San Francisco		REDACTED	male		0	299		San Francisco, CA, USA			http://twitter.com/Cappers54/statuses/989636345063616513		a2bdd1c7c042f5f493fce36a4723cfa4		REDACTED		reply	989631229648613376	null	299	195	0	http://twitter.com/ElizabethGalen/statuses/989631229648613376		0		7274	false	2022-10-18T14:28:26.577+0000
23909							2018-04-26 22:45:06.0	@mattdpearce 23andMe and Ancestry both say they weren't involved in this case in particular and typically resist requests from law enforcement for info FWIW	neutral	en	USA	NORTH AMERICA	North America	United States of America	USA.NY.New York		2022-10-18T14:28:26.576+0000	REDACTED	REDACTED	New York		REDACTED	male		37.4	16519		New York, NY, USA			http://twitter.com/MikeDelMoro/statuses/989636516610805761		dc80eed78c10d9ada1e01e690d31f5d7		REDACTED		reply	989634315502764032	null	16519	924	0	http://twitter.com/mattdpearce/statuses/989634315502764032		0		25867	true	2022-10-18T14:28:26.576+0000
23908							2018-04-26 22:46:33.0	RT @ClaudiaKoerner The DNA database of CA felons helped catch the Grim Sleeper when his nephew was convicted in an unrelated case. I wondered if that’s how authorities suddenly cracked the Golden State Killer’s identity, with familial DNA.	negative	en	USA	NORTH AMERICA	North America	United States of America	USA.GA.Macon		2022-10-18T14:28:26.576+0000	REDACTED	REDACTED	Macon		REDACTED	male		0	1139		Macon, GA, USA			http://twitter.com/ClaudiaKoerner/statuses/989613266795032576		aa6c653a0bcc7d612d1c4751b8c0b7e8		REDACTED	2018-04-26T21:12:43.000+0000	share	989613266795032576	null	1139	2752	0		http://twitter.com/ClaudiaKoerner/statuses/989613266795032576	0		16159	false	2022-10-18T14:28:26.576+0000
23907							2018-04-26 22:48:16.0	We now have what could be even worse than Facebook sharing our likes as today it was announced the DNA sent by people using systems like https://t.co/uTa19rcwX5 was used for law enforcement. While the outcome might sound like a good on, that is a major loss of privacy.	negative	en	USA	NORTH AMERICA	North America	United States of America		individual	2022-10-18T14:28:26.580+0000	REDACTED	REDACTED		https://www.ancestry.com/	REDACTED	male		0	16		USA			http://twitter.com/dmurphy1948/statuses/989637313717264390		478dcca7431815fa6e974658ad546e81	https://t.co/uTa19rcwX5, http://Ancestry.com	REDACTED		post	0	null	16	56	0			0		111	false	2022-10-18T14:28:26.580+0000
23906							2018-04-26 22:51:32.0	RT @katemather The use of familial DNA, which is how the #LAPD ultimately caught the Grim Sleeper, is already controversial. (See this @marisagerber story: https://t.co/Xq8MJsizfF) Wonder what using a relative's DNA from a genealogy website means for future cases. https://t.co/846UUKr2zi	neutral	en	USA	NORTH AMERICA	North America	United States of America		individual	2022-10-18T14:28:26.575+0000	REDACTED	REDACTED		http://www.latimes.com/local/lanow/la-me-familial-dna-20161023-snap-story.html, http://www.sacbee.com/latest-news/article209913514.html	REDACTED	female	#lapd	29.9	8260	Politics	USA		@marisagerber	http://twitter.com/katemather/statuses/989619182722400256		376d477ca8dd7ded3909310a9dd7364e	https://t.co/Xq8MJsizfF, https://t.co/846UUKr2zi, https://lat.ms/2eDKWEV, https://bit.ly/2HZvMZv	REDACTED	2018-04-26T21:36:14.000+0000	share	989619182722400256	null	8260	8670	0		http://twitter.com/katemather/statuses/989619182722400256	0		75690	false	2022-10-18T14:28:26.575+0000
23905							2018-04-26 22:51:33.0	@signifyify As I understand it, yes, they would need a search warrant. Usually sites like Ancestry legally fight cooperating with law enforcement, because customers didn't sign up with the expectation that their DNA would be used in that manner. However there have been exceptions.	negative	en	USA	NORTH AMERICA	North America	United States of America	USA.NY.Rochester	individual	2022-10-18T14:28:26.581+0000	REDACTED	REDACTED	Rochester		REDACTED	male		0	274	Family & Parenting	Rochester, NY, USA			http://twitter.com/fictionfree/statuses/989638140003577856	{profession=Executive, jobTitle=President}	ed0d125bb0a9c081f8e05bf9db834bf7		REDACTED		reply	989632441303425024	null	274	611	0	http://twitter.com/signifyify/statuses/989632441303425024		0		27318	false	2022-10-18T14:28:26.581+0000
23904							2018-04-26 22:52:03.0	CBS reported that the Golden State Killer suspect was found because relatives had their ancestry traced through DNA & the police identified DNA markers for the murderer. Now the question is not only Who owns your DNA? but also Whose DNA in your family tree will rat you out?	negative	en	USA	NORTH AMERICA	North America	United States of America	USA.MA.Boston	individual	2022-10-18T14:28:26.579+0000	REDACTED	REDACTED	Boston		REDACTED	male		0	255		Boston, MA, USA			http://twitter.com/gmokery/statuses/989638263555096576		a9520f8c811656c9d95eaaa84e7127e6		REDACTED		post	0	null	255	314	0			0		6036	false	2022-10-18T14:28:26.579+0000
23903							2018-04-26 22:52:25.0	RT @SoSofieFatale The DNA of the Golden State Killer was matched via familial DNA searched on public database. In other words, someone related to him did one of those spit kits. They need to do this with Zodiac DNA.	neutral	en	USA	NORTH AMERICA	North America	United States of America		individual	2022-10-18T14:28:26.573+0000	REDACTED	REDACTED			REDACTED	male		0	703		NC, USA			http://twitter.com/SoSofieFatale/statuses/989628743718141953		72b8be77a867601a2e7181738d55ebd6		REDACTED	2018-04-26T22:14:13.000+0000	share	989628743718141953	null	703	1608	0		http://twitter.com/SoSofieFatale/statuses/989628743718141953	0		196034	false	2022-10-18T14:28:26.573+0000
23902							2018-04-26 22:52:26.0	@followMissak @Ancestry @23andMe I know there is a case of a man who had submitted his DNA to Ancestry law enforcement used the database his DNA matched however he didn't commit the crime and was falsely identified as a killer.	negative	en	USA	NORTH AMERICA	North America	United States of America	USA.CA.Los Angeles	individual	2022-10-18T14:28:26.579+0000	REDACTED	REDACTED	Los Angeles		REDACTED	female		0	1142	Politics, Beauty/Health & Fitness, Sports	Los Angeles, CA, USA			http://twitter.com/jennicake/statuses/989638360741244929	{profession=Legal, jobTitle=Attorney}	5398e28f9410d667de8c2c18901b18dd		REDACTED		reply	989637491366944768	null	1142	434	0	http://twitter.com/followMissak/statuses/989637491366944768		0		56781	false	2022-10-18T14:28:26.579+0000
23901							2018-04-26 22:53:02.0	@followMissak @Ancestry @23andMe So Ancestry said they would no longer share info with law enforcement.	neutral	en	USA	NORTH AMERICA	North America	United States of America	USA.CA.Los Angeles	individual	2022-10-18T14:28:26.574+0000	REDACTED	REDACTED	Los Angeles		REDACTED	female		0	1142	Politics, Beauty/Health & Fitness, Sports	Los Angeles, CA, USA		@followmissak, @ancestry, @23andme	http://twitter.com/jennicake/statuses/989638512088510464	{profession=Legal, jobTitle=Attorney}	f717ce4a85a86dede3ddc116cdf61d33		REDACTED		reply	989637491366944768	null	1142	434	0	http://twitter.com/followMissak/statuses/989637491366944768		0		56782	false	2022-10-18T14:28:26.574+0000
23900							2018-04-26 22:55:06.0	Bad dudes beware! CA police 🚔(legally) used “familial DNA” websites (@Ancestry, @23andme) to match #GoldenStateKiller’s #DNA to 100 families, then narrowed it from there! https://t.co/eXQ82WQA5O	neutral	en	USA	NORTH AMERICA	North America	United States of America	USA.CA.Santa Cruz		2022-10-18T14:28:26.624+0000	REDACTED	REDACTED	Santa Cruz	http://www.latimes.com/local/lanow/la-me-dna-golden-state-killer-20180426-story.html	REDACTED	female	#goldenstatekiller, #dna	26.1	6108		Santa Cruz, CA, USA		@ancestry, @23andme	http://twitter.com/CalliopeCo/statuses/989639033314660352		f8edaf69ae0a7aa091bc0e7dd0c61f19	https://t.co/eXQ82WQA5O	REDACTED		post	0	null	6108	6392	0			0		286674	false	2022-10-18T14:28:26.624+0000
23899							2018-04-26 22:57:27.0	RT @katemather The use of familial DNA, which is how the #LAPD ultimately caught the Grim Sleeper, is already controversial. (See this @marisagerber story: https://t.co/Xq8MJsizfF) Wonder what using a relative's DNA from a genealogy website means for future cases. https://t.co/846UUKr2zi	neutral	en	USA	NORTH AMERICA	North America	United States of America	USA.FL.Miami		2022-10-18T14:28:26.587+0000	REDACTED	REDACTED	Miami	http://www.latimes.com/local/lanow/la-me-familial-dna-20161023-snap-story.html, http://www.sacbee.com/latest-news/article209913514.html	REDACTED	unknown	#lapd	30.9	9128		Miami, FL, USA		@marisagerber	http://twitter.com/katemather/statuses/989619182722400256		592c274d388baf2e42fc6193bc53bbc1	https://t.co/Xq8MJsizfF, https://t.co/846UUKr2zi, https://lat.ms/2eDKWEV, https://bit.ly/2HZvMZv	REDACTED	2018-04-26T21:36:14.000+0000	share	989619182722400256	null	9128	8399	0		http://twitter.com/katemather/statuses/989619182722400256	0		413000	false	2022-10-18T14:28:26.587+0000
23898							2018-04-26 22:57:29.0	@SarahNEmerson GED match. Upload your DNA profile, get matches. Best remedy to beat this is just don’t leave your DNA at a crime scene.	neutral	en	USA	NORTH AMERICA	North America	United States of America			2022-10-18T14:28:26.577+0000	REDACTED	REDACTED			REDACTED	female		0	96		OH, USA		@sarahnemerson	http://twitter.com/TappanJenn/statuses/989639630957023233		e5cb00b556a2be78af4821c31345404e		REDACTED		reply	989638015889825792	null	96	231	0	http://twitter.com/SarahNEmerson/statuses/989638015889825792		0		1415	false	2022-10-18T14:28:26.577+0000
23897							2018-04-26 22:59:36.0	@chicanoxo @passantino @chadterhune Even if the commercial companies prohibit LEO from access, people control their data and are free to port to other more public sites like GEDMatch. LEO can load criminal profile and the application performs the matches. Bingo, don't do the crime...	neutral	en	USA	NORTH AMERICA	North America	United States of America		individual	2022-10-18T14:28:26.622+0000	REDACTED	REDACTED			REDACTED	unknown		0	213		USA			http://twitter.com/lstnin2tweets/statuses/989640163981778945		f29275c5265dbcfb2923da2f58bef7dc		REDACTED		reply	989621873695604737	null	213	507	0	http://twitter.com/chicanoxo/statuses/989621873695604737		0		3274	false	2022-10-18T14:28:26.622+0000
23896							2018-04-26 22:59:37.0	RT @MikeDelMoro Both 23andMe and https://t.co/7btxcggoxE tell ABC News they *did not* work with law enforcement on this case. https://t.co/56e3QZYmPF	neutral	en	USA	NORTH AMERICA	North America	United States of America	USA.CA.Los Angeles	individual	2022-10-18T14:28:26.574+0000	REDACTED	REDACTED	Los Angeles	https://www.ancestry.com/, https://twitter.com/MikeDelMoro/status/989613702877007872	REDACTED	female		0	1139	Animals & Pets, Books	Los Angeles, CA, USA		@mikedelmoro	http://twitter.com/MikeDelMoro/statuses/989617017815695364	{profession=Journalist, jobTitle=Editor}	ba9d32e54efb81c7cb264cf8402e063f	https://t.co/7btxcggoxE, https://t.co/56e3QZYmPF, http://Ancestry.com	REDACTED	2018-04-26T21:27:37.000+0000	share	989617017815695364	null	1139	994	0		http://twitter.com/MikeDelMoro/statuses/989617017815695364	0		13580	false	2022-10-18T14:28:26.574+0000
23895							2018-04-26 23:02:48.0	RT @katemather The use of familial DNA, which is how the #LAPD ultimately caught the Grim Sleeper, is already controversial. (See this @marisagerber story: https://t.co/Xq8MJsizfF) Wonder what using a relative's DNA from a genealogy website means for future cases. https://t.co/846UUKr2zi	neutral	en	USA	NORTH AMERICA	North America	United States of America		individual	2022-10-18T14:28:26.595+0000	REDACTED	REDACTED		http://www.latimes.com/local/lanow/la-me-familial-dna-20161023-snap-story.html, http://www.sacbee.com/latest-news/article209913514.html	REDACTED	unknown	#lapd	0	1055	Politics	USA		@marisagerber	http://twitter.com/katemather/statuses/989619182722400256		24c6f478246a5ab60938889b1e176dce	https://t.co/Xq8MJsizfF, https://t.co/846UUKr2zi, https://lat.ms/2eDKWEV, https://bit.ly/2HZvMZv	REDACTED	2018-04-26T21:36:14.000+0000	share	989619182722400256	null	1055	2497	0		http://twitter.com/katemather/statuses/989619182722400256	0		43642	false	2022-10-18T14:28:26.595+0000
23894							2018-04-26 23:03:55.0	@selenalarson Yup, absolutely. And they’ll use partials to drag you in for questioning: https://t.co/dEjoBMlacA	neutral	en	USA	NORTH AMERICA	North America	United States of America		individual	2022-10-18T14:28:26.581+0000	REDACTED	REDACTED		https://www.wired.com/2015/10/familial-dna-evidence-turns-innocent-people-into-crime-suspects/	REDACTED	male		0	74		USA		@selenalarson	http://twitter.com/pwilldotorg/statuses/989641252076441600		63a32ffbf0c67d284d5a372c075f63dc	https://t.co/dEjoBMlacA	REDACTED		reply	989639745276801025	null	74	241	0	http://twitter.com/selenalarson/statuses/989639745276801025		0		1356	false	2022-10-18T14:28:26.581+0000
23893							2018-04-26 23:07:47.0	Knew they had to have used familial DNA with as cagey as they were being. https://t.co/A2GQh0JrHP	neutral	en	USA	NORTH AMERICA	North America	United States of America		individual	2022-10-18T14:28:26.573+0000	REDACTED	REDACTED		https://twitter.com/sarahnemerson/status/989635493590548480	REDACTED	unknown		0	921	Family & Parenting	USA			http://twitter.com/6ftmommy/statuses/989642225746247680		d7ae23e6af2e1e95e9bcec3b1bdd1e43	https://t.co/A2GQh0JrHP	REDACTED		post	0	null	921	1061	0			0		71907	false	2022-10-18T14:28:26.573+0000
23892							2018-04-26 23:08:31.0	@Nicole_Cliffe @erinbiba Your cousin can still get implicated, even if he’s *innocent*: https://t.co/dEjoBMlacA	negative	en	USA	NORTH AMERICA	North America	United States of America		individual	2022-10-18T14:28:26.600+0000	REDACTED	REDACTED		https://www.wired.com/2015/10/familial-dna-evidence-turns-innocent-people-into-crime-suspects/	REDACTED	male		0	74		USA		@nicole_cliffe, @erinbiba	http://twitter.com/pwilldotorg/statuses/989642406936051712		1881ed1ed719cf1079b78efd0504b5a1	https://t.co/dEjoBMlacA	REDACTED		reply	989626538634051584	null	74	241	0	http://twitter.com/Nicole_Cliffe/statuses/989626538634051584		0		1357	false	2022-10-18T14:28:26.600+0000
23891							2018-04-26 23:09:04.0	So you think your DNA to https://t.co/EqqwTWbnwp and others are protected from Law Enforcement? https://t.co/tUmQpYyAWQ	neutral	en	USA	NORTH AMERICA	North America	United States of America			2022-10-18T14:28:26.622+0000	REDACTED	REDACTED		https://www.ancestry.com/, https://www.ancestry.com/cs/legal/lawenforcement	REDACTED	unknown		0	631		USA			http://twitter.com/ClubDie/statuses/989642548619726848		f9c550cb1b3a17d508fdfc6d086895cf	https://t.co/EqqwTWbnwp, https://t.co/tUmQpYyAWQ, http://Ancestry.com	REDACTED		post	0	null	631	67	0			0		19657	false	2022-10-18T14:28:26.622+0000
23890							2018-04-26 23:09:41.0	RT @katemather The use of familial DNA, which is how the #LAPD ultimately caught the Grim Sleeper, is already controversial. (See this @marisagerber story: https://t.co/Xq8MJsizfF) Wonder what using a relative's DNA from a genealogy website means for future cases. https://t.co/846UUKr2zi	neutral	en	USA	NORTH AMERICA	North America	United States of America			2022-10-18T14:28:26.575+0000	REDACTED	REDACTED		http://www.latimes.com/local/lanow/la-me-familial-dna-20161023-snap-story.html, http://www.sacbee.com/latest-news/article209913514.html	REDACTED	female	#lapd	25.6	5933		USA		@marisagerber	http://twitter.com/katemather/statuses/989619182722400256		f92c5b8c5f9ec9f8cbf23f25697b01a9	https://t.co/Xq8MJsizfF, https://t.co/846UUKr2zi, https://lat.ms/2eDKWEV, https://bit.ly/2HZvMZv	REDACTED	2018-04-26T21:36:14.000+0000	share	989619182722400256	null	5933	5159	0		http://twitter.com/katemather/statuses/989619182722400256	0		22381	false	2022-10-18T14:28:26.575+0000
23889							2018-04-26 23:13:20.0	Somehow this seems wrong. That is not "public" info is it? Does @23andMe or @ancestry.com inform users that they submit samples to law enforcement? Is there some obsure opt out check box with a poor description? https://t.co/2PCGz1trh1	negative	en	USA	NORTH AMERICA	North America	United States of America	USA.GA.Atlanta	individual	2022-10-18T14:28:26.587+0000	REDACTED	REDACTED	Atlanta	https://twitter.com/SonnyBunch/status/989620660375900161	REDACTED	unknown		20.7	1032		Atlanta, GA, USA		@23andme, @ancestry	http://twitter.com/bp_guy/statuses/989643621686226944		8cbaac43eaf0717e5e3c1766b4f5f13f	https://t.co/2PCGz1trh1	REDACTED		post	0	null	88	238	1			0		4986	false	2022-10-18T14:28:26.587+0000
23888							2018-04-26 23:15:01.0	Although GEDMatch does offer neat ways to analyze admixture/ethnicity, most people who use it are genealogists trying to work their tree back and people trying to find biological family. It's a great volunteer run site that I suspect is about to be hotly criticized.	negative	en	USA	NORTH AMERICA	North America	United States of America	USA.FL.Tampa		2022-10-18T14:28:26.584+0000	REDACTED	REDACTED	Tampa		REDACTED	female		1.8	1939		Tampa, FL, USA			http://twitter.com/TheAllergicKid/statuses/989644044782505984		bc1bbdd7e684c4c33176af687160d365		REDACTED		reply	989641058211557378	null	1939	1603	0	http://twitter.com/TheAllergicKid/statuses/989641058211557378		0		5001	false	2022-10-18T14:28:26.584+0000
23887							2018-04-26 23:15:39.0	RT @katemather The use of familial DNA, which is how the #LAPD ultimately caught the Grim Sleeper, is already controversial. (See this @marisagerber story: https://t.co/Xq8MJsizfF) Wonder what using a relative's DNA from a genealogy website means for future cases. https://t.co/846UUKr2zi	neutral	en	USA	NORTH AMERICA	North America	United States of America	USA.CA.Los Angeles		2022-10-18T14:28:26.576+0000	REDACTED	REDACTED	Los Angeles	http://www.latimes.com/local/lanow/la-me-familial-dna-20161023-snap-story.html, http://www.sacbee.com/latest-news/article209913514.html	REDACTED	female	#lapd	0	578		Los Angeles, CA, USA		@marisagerber	http://twitter.com/katemather/statuses/989619182722400256		4263c83a1ffcb41a8e302ce40ab9f0a5	https://t.co/Xq8MJsizfF, https://t.co/846UUKr2zi, https://lat.ms/2eDKWEV, https://bit.ly/2HZvMZv	REDACTED	2018-04-26T21:36:14.000+0000	share	989619182722400256	null	578	1862	0		http://twitter.com/katemather/statuses/989619182722400256	0		1513	false	2022-10-18T14:28:26.576+0000
23886							2018-04-26 23:17:15.0	One of the reasons I am law-abiding is I know my familial DNA is in various databases e.g., LE , military and now Ancestry 😳 https://t.co/0Nab4Ft3zM	negative	en	USA	NORTH AMERICA	North America	United States of America	USA.DC.Washington, DC		2022-10-18T14:28:26.574+0000	REDACTED	REDACTED	Washington, D.C.	https://twitter.com/KimZetter/status/989630397859295232	REDACTED	female		3.2	2193		Washington, DC, DC, USA			http://twitter.com/Hushes/statuses/989644605103771650		45e14b253710bc3b9343787baa32cf14	https://t.co/0Nab4Ft3zM	REDACTED		post	0	null	2193	163	0			0		58072	false	2022-10-18T14:28:26.574+0000
23885							2018-04-26 23:18:45.0	It's ironic that the feds raise hell when the information Americans provide freely are used for political purposes. Yet when Americans "pay" to get their DNA analyzed by https://t.co/EqqwTWbnwp, the feds are ok with law enforcement getting that private information:	negative	en	USA	NORTH AMERICA	North America	United States of America			2022-10-18T14:28:26.573+0000	REDACTED	REDACTED		https://www.ancestry.com/	REDACTED	unknown		22.2	1262		USA			http://twitter.com/ClubDie/statuses/989644983199260672		076b427f05b3282250a7c2e54dba4b21	https://t.co/EqqwTWbnwp, http://Ancestry.com	REDACTED		post	0	null	631	67	1			0		19660	false	2022-10-18T14:28:26.573+0000
23884							2018-04-26 23:19:08.0	@chick_in_kiev The article doesn't seem to say exactly how investigators gained access to the familial DNA from those private sites.	neutral	en	USA	NORTH AMERICA	North America	United States of America			2022-10-18T14:28:26.577+0000	REDACTED	REDACTED			REDACTED	male		0	47		OK, USA		@chick_in_kiev	http://twitter.com/TheNoteHeLeft/statuses/989645079185944576		e269400f5c368974263b831d0cd8e990		REDACTED		reply	989634518922530816	null	47	316	0	http://twitter.com/chick_in_kiev/statuses/989634518922530816		0		6203	false	2022-10-18T14:28:26.577+0000
23883							2018-04-26 23:20:00.0	RT @katemather The use of familial DNA, which is how the #LAPD ultimately caught the Grim Sleeper, is already controversial. (See this @marisagerber story: https://t.co/Xq8MJsizfF) Wonder what using a relative's DNA from a genealogy website means for future cases. https://t.co/846UUKr2zi	neutral	en	USA	NORTH AMERICA	North America	United States of America			2022-10-18T14:28:26.572+0000	REDACTED	REDACTED		http://www.latimes.com/local/lanow/la-me-familial-dna-20161023-snap-story.html, http://www.sacbee.com/latest-news/article209913514.html	REDACTED	unknown	#lapd	0	142		CA, USA		@marisagerber	http://twitter.com/katemather/statuses/989619182722400256		a82c02ca612315bf6a767bb17e846f14	https://t.co/Xq8MJsizfF, https://t.co/846UUKr2zi, https://lat.ms/2eDKWEV, https://bit.ly/2HZvMZv	REDACTED	2018-04-26T21:36:14.000+0000	share	989619182722400256	null	142	448	0		http://twitter.com/katemather/statuses/989619182722400256	0		10062	false	2022-10-18T14:28:26.572+0000
23882							2018-04-26 23:20:19.0	@justaylorsmom @AP https://t.co/NbPIjEPPO8 has that your DNA can be sold or shared with law enforcement in their terms of service. With that, goes your privacy if you sign up.	neutral	en	USA	NORTH AMERICA	North America	United States of America			2022-10-18T14:28:26.573+0000	REDACTED	REDACTED		https://www.ancestry.com/	REDACTED	unknown		0	60		VA, USA			http://twitter.com/JbShaarda/statuses/989645378378137601		1a816aae919e3829d7a85523eaceaa2d	https://t.co/NbPIjEPPO8, http://Ancestry.com	REDACTED		reply	989642536787603461	null	60	145	0	http://twitter.com/justaylorsmom/statuses/989642536787603461		0		900	false	2022-10-18T14:28:26.573+0000
23881							2018-04-26 23:20:38.0	RT @signifyify @ThePaulOfHaynes How is this ok tho? Your great-grandma's second niece's cousin submits her dna to https://t.co/sUi5vbFPVw & it's as if she walked into a police station & handed over dna samples from every member of the family tree to the police. No consent, no one is informed.	negative	en	USA	NORTH AMERICA	North America	United States of America	USA.NC.Greenville	individual	2022-10-18T14:28:26.577+0000	REDACTED	REDACTED	Greenville	https://www.ancestry.com/	REDACTED	female		1.3	1851	TV	Greenville, NC, USA			http://twitter.com/signifyify/statuses/989635872755716098		e012043214eb75dbda9c42e58fa83308	https://t.co/sUi5vbFPVw, http://ancestry.com	REDACTED	2018-04-26T22:42:33.000+0000	share	989635872755716098	null	1851	1073	0		http://twitter.com/signifyify/statuses/989635872755716098	0		145837	false	2022-10-18T14:28:26.577+0000
23880							2018-04-26 23:21:05.0	RT @katemather The use of familial DNA, which is how the #LAPD ultimately caught the Grim Sleeper, is already controversial. (See this @marisagerber story: https://t.co/Xq8MJsizfF) Wonder what using a relative's DNA from a genealogy website means for future cases. https://t.co/846UUKr2zi	neutral	en	USA	NORTH AMERICA	North America	United States of America	USA.CA.San Francisco		2022-10-18T14:28:26.600+0000	REDACTED	REDACTED	San Francisco	http://www.latimes.com/local/lanow/la-me-familial-dna-20161023-snap-story.html, http://www.sacbee.com/latest-news/article209913514.html	REDACTED	male	#lapd	0	195		San Francisco, CA, USA		@marisagerber	http://twitter.com/katemather/statuses/989619182722400256		4f77bfa69b12ae24804386e21e4c42ba	https://t.co/Xq8MJsizfF, https://t.co/846UUKr2zi, https://lat.ms/2eDKWEV, https://bit.ly/2HZvMZv	REDACTED	2018-04-26T21:36:14.000+0000	share	989619182722400256	null	195	524	0		http://twitter.com/katemather/statuses/989619182722400256	0		2039	false	2022-10-18T14:28:26.600+0000
23879							2018-04-26 23:22:50.0	RT @pwilldotorg @Nicole_Cliffe @erinbiba Your cousin can still get implicated, even if he’s *innocent*: https://t.co/dEjoBMlacA	negative	en	USA	NORTH AMERICA	North America	United States of America			2022-10-18T14:28:26.584+0000	REDACTED	REDACTED		https://www.wired.com/2015/10/familial-dna-evidence-turns-innocent-people-into-crime-suspects/	REDACTED	unknown		57.4	204379		USA		@pwilldotorg, @nicole_cliffe, @erinbiba	http://twitter.com/pwilldotorg/statuses/989642406936051712		5531a63661975c117f2361c779b5764d	https://t.co/dEjoBMlacA	REDACTED	2018-04-26T23:08:31.000+0000	share	989642406936051712	null	204379	613	0		http://twitter.com/pwilldotorg/statuses/989642406936051712	0		28797	false	2022-10-18T14:28:26.584+0000
23878							2018-04-26 23:24:27.0	RT @pwilldotorg @Nicole_Cliffe @erinbiba Your cousin can still get implicated, even if he’s *innocent*: https://t.co/dEjoBMlacA	negative	en	USA	NORTH AMERICA	North America	United States of America			2022-10-18T14:28:26.573+0000	REDACTED	REDACTED		https://www.wired.com/2015/10/familial-dna-evidence-turns-innocent-people-into-crime-suspects/	REDACTED	female		0	493		USA		@pwilldotorg, @nicole_cliffe, @erinbiba	http://twitter.com/pwilldotorg/statuses/989642406936051712		c682ee978a42ce1bac039ab30919549a	https://t.co/dEjoBMlacA	REDACTED	2018-04-26T23:08:31.000+0000	share	989642406936051712	null	493	512	0		http://twitter.com/pwilldotorg/statuses/989642406936051712	0		16311	false	2022-10-18T14:28:26.573+0000
23877							2018-04-26 23:24:55.0	I was surprised by the Bee's story, but then I found this: https://t.co/kBVMWmQKxW	neutral	en	USA	NORTH AMERICA	North America	United States of America	USA.CA.San Diego	individual	2022-10-18T14:28:26.588+0000	REDACTED	REDACTED	San Diego	https://www.wired.com/2015/10/familial-dna-evidence-turns-innocent-people-into-crime-suspects/	REDACTED	male		38.7	15752	Family & Parenting	National City, CA, USA			http://twitter.com/adyer619/statuses/989646536119173120	{profession=Health practitioner, jobTitle=Vet}	202d2906b24122d075ad19805264b02b	https://t.co/kBVMWmQKxW	REDACTED		post	0	null	566	1001	1			1		3132	false	2022-10-18T14:28:26.588+0000
23876							2018-04-26 23:28:12.0	"Several popular DNA sites --- https://t.co/zp8VesJMh9, 23andme and MyHeritage — all denied that law enforcement officials formally reached out to them" - LATimes https://t.co/kE4W1eJYNR https://t.co/pu3ogtNoGJ	neutral	en	USA	NORTH AMERICA	North America	United States of America			2022-10-18T14:28:26.579+0000	REDACTED	REDACTED		https://www.ancestry.com/, https://www.latimes.com/local/lanow/la-me-dna-golden-state-killer-20180426-story.html, https://twitter.com/9Joe9/status/989637237708148744	REDACTED	male		0	411		USA			http://twitter.com/9Joe9/statuses/989647361692577794		3c1e1fa3025c508f064b1c407da691f8	https://t.co/zp8VesJMh9, https://t.co/kE4W1eJYNR, https://t.co/pu3ogtNoGJ, http://Ancestry.com	REDACTED		post	0	null	411	2149	0			0		69879	false	2022-10-18T14:28:26.579+0000
23875							2018-04-26 23:31:19.0	RT @brownandbella Guys, they told us a long time ago that the DNA collected in ancestry tests are subject to being used by law enforcement. Now they've caught a serial killer partly via the use of familial matching. I ain't even mad.	negative	en	USA	NORTH AMERICA	North America	United States of America			2022-10-18T14:28:26.581+0000	REDACTED	REDACTED			REDACTED	unknown		1.9	1955		USA			http://twitter.com/brownandbella/statuses/989647799565373442		099bfa25c609af61c6554558bc2a3233		REDACTED	2018-04-26T23:29:56.000+0000	share	989647799565373442	null	1955	1183	0		http://twitter.com/brownandbella/statuses/989647799565373442	0		215919	false	2022-10-18T14:28:26.581+0000
23874							2018-04-26 23:33:16.0	So, uh, using Ancestry or 23 and me or whatever means your genetic profile is in a database, with your identifying information attached and that database is searchable by law enforcement. Did they need a warrant for that info? https://t.co/YkW01UGELS	neutral	en	USA	NORTH AMERICA	North America	United States of America	USA.MA.Boston		2022-10-18T14:28:26.587+0000	REDACTED	REDACTED	Boston	https://twitter.com/ReutersUS/status/989647332949020673	REDACTED	male		37.1	5052		Boston, MA, USA			http://twitter.com/MRoorda/statuses/989648635020431360		f4bf506023571e7d61b6f4bcb66905f0	https://t.co/YkW01UGELS	REDACTED		post	0	null	598	615	2			0		8265	false	2022-10-18T14:28:26.587+0000
23873							2018-04-26 23:33:22.0	RT @brownandbella Guys, they told us a long time ago that the DNA collected in ancestry tests are subject to being used by law enforcement. Now they've caught a serial killer partly via the use of familial matching. I ain't even mad.	negative	en	USA	NORTH AMERICA	North America	United States of America			2022-10-18T14:28:26.581+0000	REDACTED	REDACTED			REDACTED	unknown		0	41		USA			http://twitter.com/brownandbella/statuses/989647799565373442		d0b350786100845db787bf110ff110b3		REDACTED	2018-04-26T23:29:56.000+0000	share	989647799565373442	null	41	203	0		http://twitter.com/brownandbella/statuses/989647799565373442	0		4501	false	2022-10-18T14:28:26.581+0000
23872							2018-04-26 23:33:35.0	RT @katemather The use of familial DNA, which is how the #LAPD ultimately caught the Grim Sleeper, is already controversial. (See this @marisagerber story: https://t.co/Xq8MJsizfF) Wonder what using a relative's DNA from a genealogy website means for future cases. https://t.co/846UUKr2zi	neutral	en	USA	NORTH AMERICA	North America	United States of America	USA.WA.Seattle		2022-10-18T14:28:26.574+0000	REDACTED	REDACTED	Seattle	http://www.latimes.com/local/lanow/la-me-familial-dna-20161023-snap-story.html, http://www.sacbee.com/latest-news/article209913514.html	REDACTED	unknown	#lapd	0	1544		Seattle, WA, USA		@marisagerber	http://twitter.com/katemather/statuses/989619182722400256		5c302d5dc85072851c3ca59f094f93e5	https://t.co/Xq8MJsizfF, https://t.co/846UUKr2zi, https://lat.ms/2eDKWEV, https://bit.ly/2HZvMZv	REDACTED	2018-04-26T21:36:14.000+0000	share	989619182722400256	null	1544	165	0		http://twitter.com/katemather/statuses/989619182722400256	0		7464	false	2022-10-18T14:28:26.574+0000
23871							2018-04-26 23:33:47.0	@TheLastRefuge2 @sturm_tracey There are privacy standards. Here is Ancestry DNA on the whole topic: https://t.co/42AwL1yvs5 I get your fears, but looks like law enforcement needs a warrant, just like any other evidence gathering would.	neutral	en	USA	NORTH AMERICA	North America	United States of America		individual	2022-10-18T14:28:26.585+0000	REDACTED	REDACTED		https://blogs.ancestry.com/ancestry/2017/05/21/setting-the-record-straight-ancestry-and-your-dna/	REDACTED	unknown		3.8	2323	Books	USA			http://twitter.com/kjgillenwater/statuses/989648767480557569	{profession=Artist, jobTitle=Author}	1aaad879a2ab2a700e30bd143823eecd	https://t.co/42AwL1yvs5	REDACTED		reply	989637376451506176	null	2323	1396	0	http://twitter.com/TheLastRefuge2/statuses/989637376451506176		0		42608	false	2022-10-18T14:28:26.585+0000
23870							2018-04-26 23:34:41.0	RT @brownandbella Guys, they told us a long time ago that the DNA collected in ancestry tests are subject to being used by law enforcement. Now they've caught a serial killer partly via the use of familial matching. I ain't even mad.	negative	en	USA	NORTH AMERICA	North America	United States of America		individual	2022-10-18T14:28:26.591+0000	REDACTED	REDACTED			REDACTED	unknown		0	304	Games	CA, USA			http://twitter.com/brownandbella/statuses/989647799565373442		e40d6f2b2ba0176577b9589cecc75dff		REDACTED	2018-04-26T23:29:56.000+0000	share	989647799565373442	null	304	888	0		http://twitter.com/brownandbella/statuses/989647799565373442	0		25846	false	2022-10-18T14:28:26.591+0000
23869							2018-04-26 23:35:30.0	RT @brownandbella Guys, they told us a long time ago that the DNA collected in ancestry tests are subject to being used by law enforcement. Now they've caught a serial killer partly via the use of familial matching. I ain't even mad.	negative	en	USA	NORTH AMERICA	North America	United States of America		individual	2022-10-18T14:28:26.589+0000	REDACTED	REDACTED			REDACTED	male		0.6	1742		USA			http://twitter.com/brownandbella/statuses/989647799565373442		2fe79ac174a7c261a9f3e875e0ccc4d7		REDACTED	2018-04-26T23:29:56.000+0000	share	989647799565373442	null	1742	2908	0		http://twitter.com/brownandbella/statuses/989647799565373442	0		258843	false	2022-10-18T14:28:26.589+0000
23868							2018-04-26 23:36:19.0	RT @ClaudiaKoerner The DNA database of CA felons helped catch the Grim Sleeper when his nephew was convicted in an unrelated case. I wondered if that’s how authorities suddenly cracked the Golden State Killer’s identity, with familial DNA.	negative	en	USA	NORTH AMERICA	North America	United States of America		individual	2022-10-18T14:28:26.575+0000	REDACTED	REDACTED			REDACTED	unknown		3	2159	Politics	USA			http://twitter.com/ClaudiaKoerner/statuses/989613266795032576		1bbfb68cbc3d315e720846c7073c85e7		REDACTED	2018-04-26T21:12:43.000+0000	share	989613266795032576	null	2159	5000	0		http://twitter.com/ClaudiaKoerner/statuses/989613266795032576	0		150652	false	2022-10-18T14:28:26.575+0000
23867							2018-04-26 23:36:50.0	RT @katemather The use of familial DNA, which is how the #LAPD ultimately caught the Grim Sleeper, is already controversial. (See this @marisagerber story: https://t.co/Xq8MJsizfF) Wonder what using a relative's DNA from a genealogy website means for future cases. https://t.co/846UUKr2zi	neutral	en	USA	NORTH AMERICA	North America	United States of America	USA.AL.Huntsville	individual	2022-10-18T14:28:26.576+0000	REDACTED	REDACTED	Huntsville	http://www.latimes.com/local/lanow/la-me-familial-dna-20161023-snap-story.html, http://www.sacbee.com/latest-news/article209913514.html	REDACTED	unknown	#lapd	5.1	2650	Science, Politics	Huntsville, AL, USA		@marisagerber	http://twitter.com/katemather/statuses/989619182722400256	{profession=Teacher & Lecturer, jobTitle=Prof}	87a778ed57d3ba6cdb803cd96c72f9d3	https://t.co/Xq8MJsizfF, https://t.co/846UUKr2zi, https://lat.ms/2eDKWEV, https://bit.ly/2HZvMZv	REDACTED	2018-04-26T21:36:14.000+0000	share	989619182722400256	null	2650	4008	0		http://twitter.com/katemather/statuses/989619182722400256	0		139205	false	2022-10-18T14:28:26.576+0000
23866							2018-04-26 23:37:10.0	@Rebel4WildLife @przjohnathon @AP Technically you don’t even need his specific DNA. If anyone in your family does online be DNA testing it will hit as a very close relative of the person. My guess is that familial DNA was used to find that close match.	negative	en	USA	NORTH AMERICA	North America	United States of America	USA.CA.San Francisco	individual	2022-10-18T14:28:26.576+0000	REDACTED	REDACTED	San Francisco		REDACTED	female		0	28	Music, Family & Parenting, Beauty/Health & Fitness	San Francisco, CA, USA			http://twitter.com/a_cheever/statuses/989649619771473920	{profession=Health practitioner, jobTitle=Psychotherapist}, {profession=Sportpersons & Trainer, jobTitle=Triathlete}	4533642adf204ac10c9e31cc114f02ba		REDACTED		reply	989637153310130176	null	28	161	0	http://twitter.com/Rebel4WildLife/statuses/989637153310130176		0		186	false	2022-10-18T14:28:26.576+0000
23865							2018-04-26 23:39:28.0	Now we know they used an genealogy website to compare the killers DNA... find his family and then find him. Digging into familial dna... @KCTV5 https://t.co/Gw9U3FML8i	negative	en	USA	NORTH AMERICA	North America	United States of America	USA.MO.Kansas City	individual	2022-10-18T14:28:26.596+0000	REDACTED	REDACTED	Kansas City	https://twitter.com/cbsnews/status/989460319008444417	REDACTED	female		58.1	159436	Food & Drinks, Family & Parenting	Kansas City, MO, USA		@kctv5	http://twitter.com/angiericono/statuses/989650198367559680	{profession=Journalist, jobTitle=Reporter}	f9bf4bbabe094df3c779eef455588d54	https://t.co/Gw9U3FML8i	REDACTED		post	0	null	743	535	0			1		1752	true	2022-10-18T14:28:26.596+0000
23864							2018-04-26 23:40:26.0	RT @ClaudiaKoerner The DNA database of CA felons helped catch the Grim Sleeper when his nephew was convicted in an unrelated case. I wondered if that’s how authorities suddenly cracked the Golden State Killer’s identity, with familial DNA.	negative	en	USA	NORTH AMERICA	North America	United States of America	USA.TX.San Antonio	individual	2022-10-18T14:28:26.622+0000	REDACTED	REDACTED	San Antonio		REDACTED	unknown		0	434		San Antonio, TX, USA			http://twitter.com/ClaudiaKoerner/statuses/989613266795032576		8d39a822fa2109ad6b7dfc5d28f7b80a		REDACTED	2018-04-26T21:12:43.000+0000	share	989613266795032576	null	434	866	0		http://twitter.com/ClaudiaKoerner/statuses/989613266795032576	0		37516	false	2022-10-18T14:28:26.622+0000
23863							2018-04-26 23:41:06.0	Another issue that Congress pays absolutely no attention to. Sac Sheriffs got familial DNA by searching through those websites advertised on TV all the time. Anyone who sends for DNA testing really needs to think twice. https://t.co/IS8tL1YxEK	negative	en	USA	NORTH AMERICA	North America	United States of America			2022-10-18T14:28:26.579+0000	REDACTED	REDACTED		https://twitter.com/nycsouthpaw/status/989643653961334786	REDACTED	female		0	1066		CA, USA			http://twitter.com/TashaMahal/statuses/989650607244853248		5ee345c308ec8dd4a6ab46068fb0a23c	https://t.co/IS8tL1YxEK	REDACTED		post	0	null	1066	1581	0			0		13533	false	2022-10-18T14:28:26.579+0000
23862							2018-04-26 23:41:21.0	@signifyify @ErinMurphysLaw but imo, if famalial dna was used to launch the research into Angelo, then how did it? Law enforcement would of had to send in the DNA from the unknown perp to Ancestry or another, and had them do the research to find the "distant match". Right?	neutral	en	USA	NORTH AMERICA	North America	United States of America			2022-10-18T14:28:26.582+0000	REDACTED	REDACTED			REDACTED	unknown		0	631		USA			http://twitter.com/ClubDie/statuses/989650670105001985		dd0f5a9ab8f753faef6eb3506add69be		REDACTED		reply	989649692987478016	null	631	67	0	http://twitter.com/signifyify/statuses/989649692987478016		0		19664	false	2022-10-18T14:28:26.582+0000
23861							2018-04-26 23:41:56.0	RT @brownandbella Guys, they told us a long time ago that the DNA collected in ancestry tests are subject to being used by law enforcement. Now they've caught a serial killer partly via the use of familial matching. I ain't even mad.	negative	en	USA	NORTH AMERICA	North America	United States of America	USA.TX.Dallas		2022-10-18T14:28:26.620+0000	REDACTED	REDACTED	Dallas		REDACTED	unknown		0	1400		Dallas, TX, USA			http://twitter.com/brownandbella/statuses/989647799565373442		e03ca251398010c74f4c49b38ceabb43		REDACTED	2018-04-26T23:29:56.000+0000	share	989647799565373442	null	1400	1345	0		http://twitter.com/brownandbella/statuses/989647799565373442	0		202918	false	2022-10-18T14:28:26.620+0000
23860							2018-04-26 23:42:46.0	RT @brownandbella Guys, they told us a long time ago that the DNA collected in ancestry tests are subject to being used by law enforcement. Now they've caught a serial killer partly via the use of familial matching. I ain't even mad.	negative	en	USA	NORTH AMERICA	North America	United States of America			2022-10-18T14:28:26.599+0000	REDACTED	REDACTED			REDACTED	unknown		4.8	2543		USA			http://twitter.com/brownandbella/statuses/989647799565373442		cf97d3c5e538b473c4ad00835c33d49a		REDACTED	2018-04-26T23:29:56.000+0000	share	989647799565373442	null	2543	2074	0		http://twitter.com/brownandbella/statuses/989647799565373442	0		111044	false	2022-10-18T14:28:26.599+0000
23859							2018-04-26 23:43:31.0	RT @brownandbella Guys, they told us a long time ago that the DNA collected in ancestry tests are subject to being used by law enforcement. Now they've caught a serial killer partly via the use of familial matching. I ain't even mad.	negative	en	USA	NORTH AMERICA	North America	United States of America		individual	2022-10-18T14:28:26.572+0000	REDACTED	REDACTED			REDACTED	unknown		0	989		TX, USA			http://twitter.com/brownandbella/statuses/989647799565373442		f70f3e7a6d74829075b967ca37bf8eee		REDACTED	2018-04-26T23:29:56.000+0000	share	989647799565373442	null	989	777	0		http://twitter.com/brownandbella/statuses/989647799565373442	0		24937	false	2022-10-18T14:28:26.572+0000
23858							2018-04-26 23:43:47.0	RT @pwilldotorg @selenalarson Yup, absolutely. And they’ll use partials to drag you in for questioning: https://t.co/dEjoBMlacA	neutral	en	USA	NORTH AMERICA	North America	United States of America	USA.CA.San Francisco	individual	2022-10-18T14:28:26.572+0000	REDACTED	REDACTED	San Francisco	https://www.wired.com/2015/10/familial-dna-evidence-turns-innocent-people-into-crime-suspects/	REDACTED	female		40.5	25098	Technology	San Francisco, CA, USA		@pwilldotorg, @selenalarson	http://twitter.com/pwilldotorg/statuses/989641252076441600	{profession=Journalist, jobTitle=Journalist}	372d4c68a4ea75bfc56a715db2bcdb64	https://t.co/dEjoBMlacA	REDACTED	2018-04-26T23:03:55.000+0000	share	989641252076441600	null	25098	779	0		http://twitter.com/pwilldotorg/statuses/989641252076441600	0		62935	true	2022-10-18T14:28:26.572+0000
23857							2018-04-26 23:43:59.0	RT @brownandbella Guys, they told us a long time ago that the DNA collected in ancestry tests are subject to being used by law enforcement. Now they've caught a serial killer partly via the use of familial matching. I ain't even mad.	negative	en	USA	NORTH AMERICA	North America	United States of America			2022-10-18T14:28:26.581+0000	REDACTED	REDACTED			REDACTED	unknown		0	1302		USA			http://twitter.com/brownandbella/statuses/989647799565373442		9f3febb01dff6ab0c631ae066883a3f9		REDACTED	2018-04-26T23:29:56.000+0000	share	989647799565373442	null	1302	1682	0		http://twitter.com/brownandbella/statuses/989647799565373442	0		39908	false	2022-10-18T14:28:26.581+0000
23856							2018-04-26 23:44:05.0	So although there's very serious privacy implications, there is not yet an easy method for the police to check their samples against your cousin's DNA without a warrant. It did get me wondering how many of the DNA kits on GEDMatch have been uploaded by law enforcement, though.	negative	en	USA	NORTH AMERICA	North America	United States of America	USA.FL.Tampa		2022-10-18T14:28:26.575+0000	REDACTED	REDACTED	Tampa		REDACTED	female		1.8	1939		Tampa, FL, USA			http://twitter.com/TheAllergicKid/statuses/989651358058995712		a61b38e58418bb8e351abaef6df529e1		REDACTED		reply	989647408563937286	null	1939	1603	0	http://twitter.com/TheAllergicKid/statuses/989647408563937286		0		5003	false	2022-10-18T14:28:26.575+0000
23855							2018-04-26 23:44:16.0	RT @brownandbella Guys, they told us a long time ago that the DNA collected in ancestry tests are subject to being used by law enforcement. Now they've caught a serial killer partly via the use of familial matching. I ain't even mad.	negative	en	USA	NORTH AMERICA	North America	United States of America	USA.VA.Norfolk	individual	2022-10-18T14:28:26.589+0000	REDACTED	REDACTED	Norfolk		REDACTED	female		0	320	TV, Family & Parenting	Norfolk, VA, USA			http://twitter.com/brownandbella/statuses/989647799565373442		f7531c41a412cac5b8a6e0d45489ce4d		REDACTED	2018-04-26T23:29:56.000+0000	share	989647799565373442	null	320	442	0		http://twitter.com/brownandbella/statuses/989647799565373442	0		201459	false	2022-10-18T14:28:26.589+0000
23854							2018-04-26 23:44:54.0	RT @katemather The use of familial DNA, which is how the #LAPD ultimately caught the Grim Sleeper, is already controversial. (See this @marisagerber story: https://t.co/Xq8MJsizfF) Wonder what using a relative's DNA from a genealogy website means for future cases. https://t.co/846UUKr2zi	neutral	en	USA	NORTH AMERICA	North America	United States of America			2022-10-18T14:28:26.581+0000	REDACTED	REDACTED		http://www.latimes.com/local/lanow/la-me-familial-dna-20161023-snap-story.html, http://www.sacbee.com/latest-news/article209913514.html	REDACTED	unknown	#lapd	0	952		CA, USA		@marisagerber	http://twitter.com/katemather/statuses/989619182722400256		667f9ae915b7c799f2988d91fbb907de	https://t.co/Xq8MJsizfF, https://t.co/846UUKr2zi, https://lat.ms/2eDKWEV, https://bit.ly/2HZvMZv	REDACTED	2018-04-26T21:36:14.000+0000	share	989619182722400256	null	952	754	0		http://twitter.com/katemather/statuses/989619182722400256	0		32275	false	2022-10-18T14:28:26.581+0000
23853	RANDOM	exclude	exclude	exclude	exclude	exclude	2018-04-26 23:44:56.0	More on police DNA searching -- here's a study published last year on the practice of familial DNA searches by police - Colorado was first state to do it; Maryland is the only state to have legislation that explicitly bans it - https://t.co/rC54Cz66I2 (h/t @alexrblackwell) https://t.co/VvXYqaZGNL	neutral	en	USA	NORTH AMERICA	North America	United States of America	USA.CA.San Francisco		2022-10-18T14:28:26.574+0000	REDACTED	REDACTED	San Francisco	https://www.ncjrs.gov/pdffiles1/nij/grants/251081.pdf, https://twitter.com/KimZetter/status/989630397859295232	REDACTED	female		48.5	38265		San Francisco, CA, USA		@alexrblackwell	http://twitter.com/KimZetter/statuses/989651571469303808		b9304e800ccb61517f3b45f7f33a88e0	https://t.co/rC54Cz66I2, https://t.co/VvXYqaZGNL	REDACTED		post	0	null	31210	1926	1			6		17114	true	2022-10-18T14:28:26.574+0000
23852							2018-04-26 23:45:54.0	@signifyify @ErinMurphysLaw Or did Ancestry let Law Enforcement browse their entire database until they found a distant match? (But for now, I dont even know for sure that the search for the unknown perp via DNA began or involved these DNA warehouses) I guess I jumping the gun here :-)	neutral	en	USA	NORTH AMERICA	North America	United States of America			2022-10-18T14:28:26.581+0000	REDACTED	REDACTED			REDACTED	unknown		0	631		USA			http://twitter.com/ClubDie/statuses/989651817196871682		a4c2b6b93df7783b989b66ea60843b1f		REDACTED		reply	989650670105001985	null	631	67	0	http://twitter.com/ClubDie/statuses/989650670105001985		0		19665	false	2022-10-18T14:28:26.581+0000
23851							2018-04-26 23:45:57.0	@vanessapamela @tayhatmaker This article might actually be better about talking about this and not that particular serial killer: https://t.co/vIwGTboA7C	neutral	en	USA	NORTH AMERICA	North America	United States of America	USA.OR.Portland	individual	2022-10-18T14:28:26.598+0000	REDACTED	REDACTED	Portland	https://www.wired.com/2015/10/familial-dna-evidence-turns-innocent-people-into-crime-suspects/	REDACTED	male		0	948	Technology, Books	Portland, OR, USA			http://twitter.com/qpdx/statuses/989651829469339648	{profession=Artist, jobTitle=Artist}	7538ea946cfffb28a1942e4ae2c12e44	https://t.co/vIwGTboA7C	REDACTED		reply	989647383536455681	null	948	558	0	http://twitter.com/vanessapamela/statuses/989647383536455681		0		7410	false	2022-10-18T14:28:26.598+0000
23850							2018-04-26 23:45:57.0	RT @brownandbella Guys, they told us a long time ago that the DNA collected in ancestry tests are subject to being used by law enforcement. Now they've caught a serial killer partly via the use of familial matching. I ain't even mad.	negative	en	USA	NORTH AMERICA	North America	United States of America	USA.NC.Greenville		2022-10-18T14:28:26.573+0000	REDACTED	REDACTED	Greenville		REDACTED	unknown		0	816		Greenville, NC, USA			http://twitter.com/brownandbella/statuses/989647799565373442		7291535a3d47107fec5aa2a81a128e40		REDACTED	2018-04-26T23:29:56.000+0000	share	989647799565373442	null	816	851	0		http://twitter.com/brownandbella/statuses/989647799565373442	0		92478	false	2022-10-18T14:28:26.573+0000
23849							2018-04-26 23:46:04.0	Every DNA database lets people who have access to it to find not just the exact person whose DNA they submit to be matched, but also their relatives, if they are in the database. This includes not just Ancestry etc., but law enforcement databases. https://t.co/ODOWA3OqAd	neutral	en	USA	NORTH AMERICA	North America	United States of America	USA.MD.Baltimore	organisational	2022-10-18T14:28:26.585+0000	REDACTED	REDACTED	Baltimore	https://twitter.com/SarahNEmerson/status/989635493590548480	REDACTED			32.1	5125	Science, Politics, Animals & Pets	Baltimore, MD, USA			http://twitter.com/hilzoy/statuses/989651857961349121		fb26f7209c5c527da35eda945466fc02	https://t.co/ODOWA3OqAd	REDACTED		post	0	null	2315	1081	1			1		33356	false	2022-10-18T14:28:26.585+0000
23848							2018-04-26 23:46:17.0	@debiguity I'm curious which DNA site they did use... I'm thinking maybe Gedmatch, which is a 3rd party site that lets you compare DNA from different sources. It is kind of a mixed bag b/c I'm not super comfortable with the idea of my DNA results being used by police (in the general sense).	negative	en	USA	NORTH AMERICA	North America	United States of America	USA.DC.Washington, DC	individual	2022-10-18T14:28:26.591+0000	REDACTED	REDACTED	Washington, D.C.		REDACTED	male		0	473	Food & Drinks, Technology, Music, Environment	Washington, DC, DC, USA			http://twitter.com/supalaze/statuses/989651914672562176	{profession=Software developer & IT, jobTitle=Web Developer}	2035b89e7ca836c29c3f5a21ed0dcdb0		REDACTED		reply	989633721732141056	null	473	699	0	http://twitter.com/debiguity/statuses/989633721732141056		0		12610	false	2022-10-18T14:28:26.591+0000
23847							2018-04-26 23:46:26.0	RT @KimZetter More on police DNA searching -- here's a study published last year on the practice of familial DNA searches by police - Colorado was first state to do it; Maryland is the only state to have legislation that explicitly bans it - https://t.co/rC54Cz66I2 (h/t @alexrblackwell) https://t.co/VvXYqaZGNL	neutral	en	USA	NORTH AMERICA	North America	United States of America	USA.NY.New York	individual	2022-10-18T14:28:26.580+0000	REDACTED	REDACTED	New York	https://www.ncjrs.gov/pdffiles1/nij/grants/251081.pdf, https://twitter.com/KimZetter/status/989630397859295232	REDACTED	female		0	1628	Food & Drinks, Technology	New York, NY, USA		@alexrblackwell	http://twitter.com/KimZetter/statuses/989651571469303808		354189352e9fed73c2dea1510536a74e	https://t.co/rC54Cz66I2, https://t.co/VvXYqaZGNL	REDACTED	2018-04-26T23:44:56.000+0000	share	989651571469303808	null	1628	3504	0		http://twitter.com/KimZetter/statuses/989651571469303808	0		24961	false	2022-10-18T14:28:26.580+0000
23846							2018-04-26 23:46:33.0	Oooooh it was familial DNA? Damn. https://t.co/UZB3eqjMRT	negative	en	USA	NORTH AMERICA	North America	United States of America		individual	2022-10-18T14:28:26.573+0000	REDACTED	REDACTED		https://twitter.com/tiffanycli/status/989646127988445184	REDACTED	unknown		31.2	5447	Family & Parenting, Animals & Pets	MD, USA			http://twitter.com/fuzzlaw/statuses/989651980267089920	{profession=Legal, jobTitle=Attorney}	6a17329b9035b89a2aef1f5212b2407a	https://t.co/UZB3eqjMRT	REDACTED		post	0	null	5432	2032	1			0		29090	false	2022-10-18T14:28:26.573+0000
23845							2018-04-26 23:46:58.0	RT @KimZetter More on police DNA searching -- here's a study published last year on the practice of familial DNA searches by police - Colorado was first state to do it; Maryland is the only state to have legislation that explicitly bans it - https://t.co/rC54Cz66I2 (h/t @alexrblackwell) https://t.co/VvXYqaZGNL	neutral	en	USA	NORTH AMERICA	North America	United States of America	USA.DC.Washington, DC	individual	2022-10-18T14:28:26.580+0000	REDACTED	REDACTED	Washington, D.C.	https://www.ncjrs.gov/pdffiles1/nij/grants/251081.pdf, https://twitter.com/KimZetter/status/989630397859295232	REDACTED	female		0	1615	TV	Washington, DC, DC, USA		@alexrblackwell	http://twitter.com/KimZetter/statuses/989651571469303808	{profession=Student, jobTitle=Student}	a73b9dbe35d71a0568789a7b17ba8307	https://t.co/rC54Cz66I2, https://t.co/VvXYqaZGNL	REDACTED	2018-04-26T23:44:56.000+0000	share	989651571469303808	null	1615	4946	0		http://twitter.com/KimZetter/statuses/989651571469303808	0		68263	false	2022-10-18T14:28:26.580+0000
23844							2018-04-26 23:47:43.0	RT @angiericono Now we know they used an genealogy website to compare the killers DNA... find his family and then find him. Digging into familial dna... @KCTV5 https://t.co/Gw9U3FML8i	negative	en	USA	NORTH AMERICA	North America	United States of America	USA.MO.Kansas City		2022-10-18T14:28:26.576+0000	REDACTED	REDACTED	Kansas City	https://twitter.com/cbsnews/status/989460319008444417	REDACTED	unknown		55.4	158693		Kansas City, MO, USA		@kctv5	http://twitter.com/angiericono/statuses/989650198367559680		e49f6768e732d28636b6710a822d86d6	https://t.co/Gw9U3FML8i	REDACTED	2018-04-26T23:39:28.000+0000	share	989650198367559680	null	158693	806	0		http://twitter.com/angiericono/statuses/989650198367559680	0		183941	true	2022-10-18T14:28:26.576+0000
23843							2018-04-26 23:48:59.0	I called it that the Golden State Killer was caught by familial DNA/DNA from a genealogy website, but ya'll still submitting your results to Ancestry https://t.co/qwlA1ZJnoI	negative	en	USA	NORTH AMERICA	North America	United States of America		individual	2022-10-18T14:28:26.584+0000	REDACTED	REDACTED			REDACTED	male		0	125	TV	USA	https://video.twimg.com/tweet_video/DbvzgM_UwAEudfY.mp4#gif		http://twitter.com/kristepa/statuses/989652593180925952		f6998922414c519f517505fde95c293c	https://t.co/qwlA1ZJnoI	REDACTED		post	0	null	125	288	0			0		2167	false	2022-10-18T14:28:26.584+0000
23842							2018-04-26 23:52:23.0	@pochelp @MookeyMookerson @KimZetter @23andMe @ancestrydna I know Ancestry says they will only share DNA w/Law Enforcement if there is a court order. But who knows if they are actually following their own TOS. https://t.co/8gVA8HVTLt	neutral	en	USA	NORTH AMERICA	North America	United States of America			2022-10-18T14:28:26.577+0000	REDACTED	REDACTED		https://www.ancestry.com/cs/legal/termsandconditions#AddlTerms	REDACTED	unknown		19.8	4383		USA			http://twitter.com/IowaPeg/statuses/989653449112522752		a90636c8b7f4c2beb5fd3b2c7873b490	https://t.co/8gVA8HVTLt	REDACTED		reply	989649573114097665	null	4383	3820	0	http://twitter.com/pochelp/statuses/989649573114097665		0		71528	false	2022-10-18T14:28:26.577+0000
23841							2018-04-26 23:56:34.0	RT @hilzoy Every DNA database lets people who have access to it to find not just the exact person whose DNA they submit to be matched, but also their relatives, if they are in the database. This includes not just Ancestry etc., but law enforcement databases. https://t.co/ODOWA3OqAd	neutral	en	USA	NORTH AMERICA	North America	United States of America		individual	2022-10-18T14:28:26.581+0000	REDACTED	REDACTED		https://twitter.com/SarahNEmerson/status/989635493590548480	REDACTED	unknown		0	495		USA			http://twitter.com/hilzoy/statuses/989651857961349121		f6488527833947816a44ebb764f03218	https://t.co/ODOWA3OqAd	REDACTED	2018-04-26T23:46:04.000+0000	share	989651857961349121	null	495	2154	0		http://twitter.com/hilzoy/statuses/989651857961349121	0		41609	false	2022-10-18T14:28:26.581+0000
23840							2018-04-26 23:57:43.0	RT @katemather The use of familial DNA, which is how the #LAPD ultimately caught the Grim Sleeper, is already controversial. (See this @marisagerber story: https://t.co/Xq8MJsizfF) Wonder what using a relative's DNA from a genealogy website means for future cases. https://t.co/846UUKr2zi	neutral	en	USA	NORTH AMERICA	North America	United States of America			2022-10-18T14:28:26.587+0000	REDACTED	REDACTED		http://www.latimes.com/local/lanow/la-me-familial-dna-20161023-snap-story.html, http://www.sacbee.com/latest-news/article209913514.html	REDACTED	unknown	#lapd	0	390		NC, USA		@marisagerber	http://twitter.com/katemather/statuses/989619182722400256		51a67a904217f06acdd049cf4d91c0cc	https://t.co/Xq8MJsizfF, https://t.co/846UUKr2zi, https://lat.ms/2eDKWEV, https://bit.ly/2HZvMZv	REDACTED	2018-04-26T21:36:14.000+0000	share	989619182722400256	null	390	389	0		http://twitter.com/katemather/statuses/989619182722400256	0		50928	false	2022-10-18T14:28:26.587+0000
23839							2018-04-26 23:58:30.0	@SarahNEmerson @TappanJenn Sarah, the genie is already out of the bottle and I encourage LE to use this. Too many victims live without justice and this may be the least expensive method to clear 1000s of rape/other kit backlogs. GEDMatch isnt the best but more than sufficient, then correlation.	neutral	en	USA	NORTH AMERICA	North America	United States of America		individual	2022-10-18T14:28:26.574+0000	REDACTED	REDACTED			REDACTED	unknown		0	213		USA			http://twitter.com/lstnin2tweets/statuses/989654987214131202		ec4d83ef413df903131b2eab86a18f2c		REDACTED		reply	989642051368108032	null	213	507	0	http://twitter.com/SarahNEmerson/statuses/989642051368108032		0		3276	false	2022-10-18T14:28:26.574+0000
23838							2018-04-26 23:59:10.0	RT @KimZetter More on police DNA searching -- here's a study published last year on the practice of familial DNA searches by police - Colorado was first state to do it; Maryland is the only state to have legislation that explicitly bans it - https://t.co/rC54Cz66I2 (h/t @alexrblackwell) https://t.co/VvXYqaZGNL	neutral	en	USA	NORTH AMERICA	North America	United States of America	USA.MA.Boston	individual	2022-10-18T14:28:26.579+0000	REDACTED	REDACTED	Boston	https://www.ncjrs.gov/pdffiles1/nij/grants/251081.pdf, https://twitter.com/KimZetter/status/989630397859295232	REDACTED	male		0	325		Boston, MA, USA		@alexrblackwell	http://twitter.com/KimZetter/statuses/989651571469303808		27c96f1ff12d408b339f51f8784f0b49	https://t.co/rC54Cz66I2, https://t.co/VvXYqaZGNL	REDACTED	2018-04-26T23:44:56.000+0000	share	989651571469303808	null	325	273	0		http://twitter.com/KimZetter/statuses/989651571469303808	0		2278	false	2022-10-18T14:28:26.579+0000
23837							2018-04-27 00:00:20.0	RT @brownandbella Guys, they told us a long time ago that the DNA collected in ancestry tests are subject to being used by law enforcement. Now they've caught a serial killer partly via the use of familial matching. I ain't even mad.	negative	en	USA	NORTH AMERICA	North America	United States of America			2022-10-18T14:26:43.380+0000	REDACTED	REDACTED			REDACTED	unknown		5.3	2696		USA			http://twitter.com/brownandbella/statuses/989647799565373442		d7cc37f27d1b2461e311bcbeb710f43b		REDACTED	2018-04-26T23:29:56.000+0000	share	989647799565373442	null	2696	1838	0		http://twitter.com/brownandbella/statuses/989647799565373442	0		312059	false	2022-10-18T14:26:43.380+0000
23836							2018-04-27 00:01:18.0	RT @ClaudiaKoerner The DNA database of CA felons helped catch the Grim Sleeper when his nephew was convicted in an unrelated case. I wondered if that’s how authorities suddenly cracked the Golden State Killer’s identity, with familial DNA.	negative	en	USA	NORTH AMERICA	North America	United States of America	USA.SC.Charleston		2022-10-18T14:26:44.661+0000	REDACTED	REDACTED	Charleston		REDACTED	female		4.5	2466		Charleston, SC, USA			http://twitter.com/ClaudiaKoerner/statuses/989613266795032576		91d3c7cc8f196118bc957089daef0946		REDACTED	2018-04-26T21:12:43.000+0000	share	989613266795032576	null	2466	4983	0		http://twitter.com/ClaudiaKoerner/statuses/989613266795032576	0		64050	false	2022-10-18T14:26:44.661+0000
23835							2018-04-27 00:04:14.0	Really good study on how police have been using familial DNA searching to solve cases across the country - https://t.co/rC54Cz66I2 https://t.co/ATTMBSJjrk	positive	en	USA	NORTH AMERICA	North America	United States of America	USA.CA.San Francisco		2022-10-18T14:26:44.642+0000	REDACTED	REDACTED	San Francisco	https://www.ncjrs.gov/pdffiles1/nij/grants/251081.pdf	REDACTED	female		58	98621		San Francisco, CA, USA	http://pbs.twimg.com/media/Dbv3MbYUQAA7OcF.jpg		http://twitter.com/KimZetter/statuses/989656430855704576		c234697b18df2cd951829530c121f483	https://t.co/rC54Cz66I2, https://t.co/ATTMBSJjrk	REDACTED		post	0	null	31214	1926	0			15		17116	true	2022-10-18T14:26:44.642+0000
23834							2018-04-27 00:04:51.0	@FoxNews This is a commonly known Investigative tactic known as familial DNA searches. It's used to find the relative of a suspect & then discarded DNA is sought to compare at a later date. 😁😁😁😁😁🇺🇸🇺🇸🇺🇸🇺🇸🇺🇸	neutral	en	USA	NORTH AMERICA	North America	United States of America			2022-10-18T14:26:44.662+0000	REDACTED	REDACTED			REDACTED	female		0	1422		CA, USA			http://twitter.com/MARINECORPS8541/statuses/989656583880634368		4bee4e5b39240d878a26cfeaadce278d		REDACTED		reply	989653960813408256	null	1422	1227	0	http://twitter.com/FoxNews/statuses/989653960813408256		0		905	false	2022-10-18T14:26:44.662+0000
23833							2018-04-27 00:09:52.0	RT @KimZetter More on police DNA searching -- here's a study published last year on the practice of familial DNA searches by police - Colorado was first state to do it; Maryland is the only state to have legislation that explicitly bans it - https://t.co/rC54Cz66I2 (h/t @alexrblackwell) https://t.co/VvXYqaZGNL	neutral	en	USA	NORTH AMERICA	North America	United States of America			2022-10-18T14:26:44.664+0000	REDACTED	REDACTED		https://www.ncjrs.gov/pdffiles1/nij/grants/251081.pdf, https://twitter.com/KimZetter/status/989630397859295232	REDACTED	male		1.8	1930		USA		@alexrblackwell	http://twitter.com/KimZetter/statuses/989651571469303808		49d72b4ca816f0b4425ae3129ee020a7	https://t.co/rC54Cz66I2, https://t.co/VvXYqaZGNL	REDACTED	2018-04-26T23:44:56.000+0000	share	989651571469303808	null	1930	1566	0		http://twitter.com/KimZetter/statuses/989651571469303808	0		14033	true	2022-10-18T14:26:44.664+0000
23832							2018-04-27 00:10:47.0	RT @KimZetter Really good study on how police have been using familial DNA searching to solve cases across the country - https://t.co/rC54Cz66I2 https://t.co/ATTMBSJjrk	positive	en	USA	NORTH AMERICA	North America	United States of America		individual	2022-10-18T14:26:42.224+0000	REDACTED	REDACTED		https://www.ncjrs.gov/pdffiles1/nij/grants/251081.pdf	REDACTED	female		1.4	1877		USA	http://pbs.twimg.com/media/Dbv3MbYUQAA7OcF.jpg		http://twitter.com/KimZetter/statuses/989656430855704576		5c5ca54a07d6eb4cc56cc1d77d944d1f	https://t.co/rC54Cz66I2, https://t.co/ATTMBSJjrk	REDACTED	2018-04-27T00:04:14.000+0000	share	989656430855704576	null	1877	4997	0		http://twitter.com/KimZetter/statuses/989656430855704576	0		196978	false	2022-10-18T14:26:42.224+0000
23831							2018-04-27 00:13:33.0	RT @milesoutsides This will undoubtedly be used not just to solve cold cases like the Golden State Killer, but to lock up black and brown people on the basis of familial DNA.	negative	en	USA	NORTH AMERICA	North America	United States of America		individual	2022-10-18T14:26:42.224+0000	REDACTED	REDACTED			REDACTED	female		0	135	Science, Books	USA			http://twitter.com/milesoutsides/statuses/989636469999521793	{profession=Scientist & Researcher, jobTitle=Scientist}	3fb2f0921f7746f26e7670da94555ebb		REDACTED	2018-04-26T22:44:55.000+0000	share	989636469999521793	null	135	475	0		http://twitter.com/milesoutsides/statuses/989636469999521793	0		27972	false	2022-10-18T14:26:42.224+0000
23830							2018-04-27 00:13:42.0	RT @milesoutsides Ancestry, from what I understand, does not disclose to law enforcement. 23andme requires a subpoena. So, how did this happen? Was there a subpoena? Or did a cop in Sacramento take a swab from a rape kit and open up an account?	neutral	en	USA	NORTH AMERICA	North America	United States of America		individual	2022-10-18T14:26:44.660+0000	REDACTED	REDACTED			REDACTED	female		0	135	Science, Books	USA			http://twitter.com/milesoutsides/statuses/989636472260169729	{profession=Scientist & Researcher, jobTitle=Scientist}	68ecd286a8d49fc482ee96275daaf9df		REDACTED	2018-04-26T22:44:56.000+0000	share	989636472260169729	null	135	475	0		http://twitter.com/milesoutsides/statuses/989636472260169729	0		27973	false	2022-10-18T14:26:44.660+0000
23829							2018-04-27 00:13:53.0	RT @troughofluxury tfw you're moderately certain no law enforcement agencies have created a fake ancestry dot com profile based on your DNA https://t.co/KyhVwY1KV2	negative	en	USA	NORTH AMERICA	North America	United States of America	USA.WA.Seattle	individual	2022-10-18T14:26:43.547+0000	REDACTED	REDACTED	Seattle		REDACTED	unknown		0	920	Animals & Pets	Seattle, WA, USA	http://pbs.twimg.com/media/Dbv4lYJU8AUXonT.jpg		http://twitter.com/troughofluxury/statuses/989657872479989761		340ec43d264e39432ee63fe49e7cbc33	https://t.co/KyhVwY1KV2	REDACTED	2018-04-27T00:09:58.000+0000	share	989657872479989761	null	920	1331	0		http://twitter.com/troughofluxury/statuses/989657872479989761	0		72044	false	2022-10-18T14:26:43.547+0000
23828							2018-04-27 00:14:41.0	RT @brownandbella Guys, they told us a long time ago that the DNA collected in ancestry tests are subject to being used by law enforcement. Now they've caught a serial killer partly via the use of familial matching. I ain't even mad.	negative	en	USA	NORTH AMERICA	North America	United States of America			2022-10-18T14:26:43.456+0000	REDACTED	REDACTED			REDACTED	unknown		0	341		USA			http://twitter.com/brownandbella/statuses/989647799565373442		e09aedd7038d76389a3c2cd169925e6b		REDACTED	2018-04-26T23:29:56.000+0000	share	989647799565373442	null	341	1399	0		http://twitter.com/brownandbella/statuses/989647799565373442	0		41801	false	2022-10-18T14:26:43.456+0000
23827							2018-04-27 00:17:25.0	RT @brownandbella Guys, they told us a long time ago that the DNA collected in ancestry tests are subject to being used by law enforcement. Now they've caught a serial killer partly via the use of familial matching. I ain't even mad.	negative	en	USA	NORTH AMERICA	North America	United States of America		individual	2022-10-18T14:26:42.225+0000	REDACTED	REDACTED			REDACTED	unknown		0	730	Animals & Pets	USA			http://twitter.com/brownandbella/statuses/989647799565373442		4a39553fe22ed5ebbbdfc177cb8e968b		REDACTED	2018-04-26T23:29:56.000+0000	share	989647799565373442	null	730	778	0		http://twitter.com/brownandbella/statuses/989647799565373442	0		66810	false	2022-10-18T14:26:42.225+0000
23826							2018-04-27 00:17:55.0	Familial DNA for the win! https://t.co/hFkJrIl33d @MyFavMurder @KarenKilgariff @GHardstark @StevenRayMorris	neutral	en	USA	NORTH AMERICA	North America	United States of America		individual	2022-10-18T14:26:43.529+0000	REDACTED	REDACTED		http://www.sacbee.com/news/local/crime/article209913514.html	REDACTED	female		0	32		AL, USA		@myfavmurder, @karenkilgariff, @ghardstark, @stevenraymorris	http://twitter.com/mel_m_anthony/statuses/989659871837605890		5ab5df838b9c1b4a0b25bff4e67a256a	https://t.co/hFkJrIl33d	REDACTED		post	0	null	32	27	0			0		432	false	2022-10-18T14:26:43.529+0000
23825							2018-04-27 00:18:35.0	.@23andMe @Ancestry deny they released #DNA information to police; investigators reportedly got court order for access to genetic database from another company which cracked #EastAreaRapist case https://t.co/ohlXDFLYMm @mercnews @EastBayTimes #GoldenStateKiller	neutral	en	USA	NORTH AMERICA	North America	United States of America	USA.CA.San Francisco	individual	2022-10-18T14:26:44.657+0000	REDACTED	REDACTED	San Francisco	https://www.mercurynews.com/2018/04/26/ancestry-23andme-deny-assisting-law-enforcement-in-east-area-rapist-case/	REDACTED	male	#dna, #eastarearapist, #goldenstatekiller	56.2	91645	Books, Sports	San Francisco, CA, USA		@23andme, @ancestry, @mercnews, @eastbaytimes	http://twitter.com/mgafni/statuses/989660041387982848	{profession=Journalist, jobTitle=Reporter}	9001138d0468f3a3611a09603cecb8da	https://t.co/ohlXDFLYMm	REDACTED		post	0	null	4191	2061	0			12		17134	true	2022-10-18T14:26:44.657+0000
23824							2018-04-27 00:19:46.0	RT @katemather The use of familial DNA, which is how the #LAPD ultimately caught the Grim Sleeper, is already controversial. (See this @marisagerber story: https://t.co/Xq8MJsizfF) Wonder what using a relative's DNA from a genealogy website means for future cases. https://t.co/846UUKr2zi	neutral	en	USA	NORTH AMERICA	North America	United States of America			2022-10-18T14:26:43.546+0000	REDACTED	REDACTED		http://www.latimes.com/local/lanow/la-me-familial-dna-20161023-snap-story.html, http://www.sacbee.com/latest-news/article209913514.html	REDACTED	unknown	#lapd	1.9	1953		USA		@marisagerber	http://twitter.com/katemather/statuses/989619182722400256		0798f257aa5d453b7bbc17cd36b228b4	https://t.co/Xq8MJsizfF, https://t.co/846UUKr2zi, https://lat.ms/2eDKWEV, https://bit.ly/2HZvMZv	REDACTED	2018-04-26T21:36:14.000+0000	share	989619182722400256	null	1953	5001	0		http://twitter.com/katemather/statuses/989619182722400256	0		215063	false	2022-10-18T14:26:43.546+0000
23823							2018-04-27 00:20:41.0	@TappanJenn @SarahNEmerson I assume they have mostly confined themselves to criminal DNA databases. The cool/scary thing about GEDMatch for example is that most everyone in the US & abroad is already traceable to 100s, 1000s of researchable matches via DNA + genealogy correlation records	negative	en	USA	NORTH AMERICA	North America	United States of America		individual	2022-10-18T14:26:42.214+0000	REDACTED	REDACTED			REDACTED	unknown		0	213		USA			http://twitter.com/lstnin2tweets/statuses/989660569492971522		47fd7f65f385bc9a595fe0f1b73882ef		REDACTED		reply	989659257527205889	null	213	507	0	http://twitter.com/TappanJenn/statuses/989659257527205889		0		3278	false	2022-10-18T14:26:42.214+0000
23822							2018-04-27 00:21:39.0	RT @mgafni .@23andMe @Ancestry deny they released #DNA information to police; investigators reportedly got court order for access to genetic database from another company which cracked #EastAreaRapist case https://t.co/ohlXDFLYMm @mercnews @EastBayTimes #GoldenStateKiller	neutral	en	USA	NORTH AMERICA	North America	United States of America			2022-10-18T14:26:43.334+0000	REDACTED	REDACTED		https://www.mercurynews.com/2018/04/26/ancestry-23andme-deny-assisting-law-enforcement-in-east-area-rapist-case/	REDACTED	unknown	#dna, #eastarearapist, #goldenstatekiller	0	864		CA, USA		@23andme, @ancestry, @mercnews, @eastbaytimes	http://twitter.com/mgafni/statuses/989660041387982848		69d7c032f92480fca4c7f1c4dc1b22dc	https://t.co/ohlXDFLYMm	REDACTED	2018-04-27T00:18:35.000+0000	share	989660041387982848	null	864	447	0		http://twitter.com/mgafni/statuses/989660041387982848	0		8406	true	2022-10-18T14:26:43.334+0000
23821							2018-04-27 00:21:45.0	RT @troughofluxury tfw you're moderately certain no law enforcement agencies have created a fake ancestry dot com profile based on your DNA https://t.co/KyhVwY1KV2	negative	en	USA	NORTH AMERICA	North America	United States of America		individual	2022-10-18T14:26:43.385+0000	REDACTED	REDACTED			REDACTED	female		0	767	Science	MA, USA	http://pbs.twimg.com/media/Dbv4lYJU8AUXonT.jpg		http://twitter.com/troughofluxury/statuses/989657872479989761	{profession=Scientist & Researcher, jobTitle=Scientist}	6c408e67012db428f7d59a7e3dee48dc	https://t.co/KyhVwY1KV2	REDACTED	2018-04-27T00:09:58.000+0000	share	989657872479989761	null	767	2414	0		http://twitter.com/troughofluxury/statuses/989657872479989761	0		4176	false	2022-10-18T14:26:43.385+0000
23820							2018-04-27 00:21:55.0	@SonnyBunch @23andMe @Ancestry Did law enforcement serve any search warrants for this information?	neutral	en	USA	NORTH AMERICA	North America	United States of America			2022-10-18T14:26:42.216+0000	REDACTED	REDACTED			REDACTED	unknown		1.9	1953		USA		@sonnybunch, @23andme, @ancestry	http://twitter.com/3POINTGROTTO/statuses/989660878797586432		04bdedfb37e3749efd3a5287e81d2dfc		REDACTED		reply	989620660375900161	null	1953	5001	0	http://twitter.com/SonnyBunch/statuses/989620660375900161		0		215065	false	2022-10-18T14:26:42.216+0000
23819							2018-04-27 00:22:19.0	RT @KimZetter Really good study on how police have been using familial DNA searching to solve cases across the country - https://t.co/rC54Cz66I2 https://t.co/ATTMBSJjrk	positive	en	USA	NORTH AMERICA	North America	United States of America		individual	2022-10-18T14:26:44.656+0000	REDACTED	REDACTED		https://www.ncjrs.gov/pdffiles1/nij/grants/251081.pdf	REDACTED	male		0	66		USA	http://pbs.twimg.com/media/Dbv3MbYUQAA7OcF.jpg		http://twitter.com/KimZetter/statuses/989656430855704576		37fef76d7a35b69134e31a88d02e0012	https://t.co/rC54Cz66I2, https://t.co/ATTMBSJjrk	REDACTED	2018-04-27T00:04:14.000+0000	share	989656430855704576	null	66	260	0		http://twitter.com/KimZetter/statuses/989656430855704576	0		5129	false	2022-10-18T14:26:44.656+0000
23818							2018-04-27 00:24:13.0	RT @ClaudiaKoerner The DNA database of CA felons helped catch the Grim Sleeper when his nephew was convicted in an unrelated case. I wondered if that’s how authorities suddenly cracked the Golden State Killer’s identity, with familial DNA.	negative	en	USA	NORTH AMERICA	North America	United States of America	USA.VA.Norfolk		2022-10-18T14:26:43.460+0000	REDACTED	REDACTED	Norfolk		REDACTED	female		35	12308		Norfolk, VA, USA			http://twitter.com/ClaudiaKoerner/statuses/989613266795032576		054089c94c81a041882d80f246113ef1		REDACTED	2018-04-26T21:12:43.000+0000	share	989613266795032576	null	12308	10695	0		http://twitter.com/ClaudiaKoerner/statuses/989613266795032576	0		57127	false	2022-10-18T14:26:43.460+0000
23817							2018-04-27 00:24:28.0	.@Ancestry @23andMe @FamilyTreeDNA Are you sharing my DNA with law enforcement without my consent? https://t.co/EMmMWPfr0O	neutral	en	USA	NORTH AMERICA	North America	United States of America	USA.FL.Sarasota	individual	2022-10-18T14:26:44.663+0000	REDACTED	REDACTED	Sarasota	http://www.nydailynews.com/news/crime/family-member-dna-led-police-golden-state-killer-article-1.3956983	REDACTED	male		1	150	Politics	Sarasota, FL, USA		@ancestry, @23andme, @familytreedna	http://twitter.com/_cromer043/statuses/989661523890106368		21b8e438ee7825a1096cc3edabe75656	https://t.co/EMmMWPfr0O	REDACTED		post	0	null	96	755	0			1		6678	false	2022-10-18T14:26:44.663+0000
23816							2018-04-27 00:26:28.0	UPDATE: An @Ancestry spokespersonsaid it will not share information with law enforcement without it's compelled to "by a valid legal process." https://t.co/MQGmBZ0n0S https://t.co/UzHbaKDs6P	negative	en	USA	NORTH AMERICA	North America	United States of America	USA.CA.Sacramento		2022-10-18T14:26:43.501+0000	REDACTED	REDACTED	Sacramento	http://sacramento.cbslocal.com/2018/04/26/east-area-rapist-genealogy/, https://twitter.com/CBSSacramento/status/989648537162956802	REDACTED	unknown		63.2	260770		Sacramento, CA, USA		@ancestry	http://twitter.com/CBSSacramento/statuses/989662025923018754		067eca64efadc0eb4f08d3604e58257b	https://t.co/MQGmBZ0n0S, https://t.co/UzHbaKDs6P, https://cbsloc.al/2Hxj5nX	REDACTED		post	0	null	119985	3865	0			4		92824	true	2022-10-18T14:26:43.501+0000
23815							2018-04-27 00:26:40.0	RT @CBSSacramento UPDATE: An @Ancestry spokespersonsaid it will not share information with law enforcement without it's compelled to "by a valid legal process." https://t.co/MQGmBZ0n0S https://t.co/UzHbaKDs6P	negative	en	USA	NORTH AMERICA	North America	United States of America	USA.CA.Sacramento		2022-10-18T14:26:43.546+0000	REDACTED	REDACTED	Sacramento	http://sacramento.cbslocal.com/2018/04/26/east-area-rapist-genealogy/, https://twitter.com/CBSSacramento/status/989648537162956802	REDACTED	unknown		54.2	135113		Sacramento, CA, USA		@ancestry	http://twitter.com/CBSSacramento/statuses/989662025923018754		e8a9cd4cf5f7dcacb35d3dfe2c34b26c	https://t.co/MQGmBZ0n0S, https://t.co/UzHbaKDs6P, https://cbsloc.al/2Hxj5nX	REDACTED	2018-04-27T00:26:28.000+0000	share	989662025923018754	null	135113	5431	0		http://twitter.com/CBSSacramento/statuses/989662025923018754	0		42583	true	2022-10-18T14:26:43.546+0000
23814							2018-04-27 00:27:31.0	RT @katemather The use of familial DNA, which is how the #LAPD ultimately caught the Grim Sleeper, is already controversial. (See this @marisagerber story: https://t.co/Xq8MJsizfF) Wonder what using a relative's DNA from a genealogy website means for future cases. https://t.co/846UUKr2zi	neutral	en	USA	NORTH AMERICA	North America	United States of America	USA.NV.Las Vegas		2022-10-18T14:26:42.207+0000	REDACTED	REDACTED	Las Vegas	http://www.latimes.com/local/lanow/la-me-familial-dna-20161023-snap-story.html, http://www.sacbee.com/latest-news/article209913514.html	REDACTED	female	#lapd	23.7	5337		Las Vegas, NV, USA		@marisagerber	http://twitter.com/katemather/statuses/989619182722400256		5efcecdbf239503af3ee99750706107e	https://t.co/Xq8MJsizfF, https://t.co/846UUKr2zi, https://lat.ms/2eDKWEV, https://bit.ly/2HZvMZv	REDACTED	2018-04-26T21:36:14.000+0000	share	989619182722400256	null	5337	4903	0		http://twitter.com/katemather/statuses/989619182722400256	0		64528	false	2022-10-18T14:26:42.207+0000
23813							2018-04-27 00:29:12.0	RT @CBSSacramento UPDATE: An @Ancestry spokespersonsaid it will not share information with law enforcement without it's compelled to "by a valid legal process." https://t.co/MQGmBZ0n0S https://t.co/UzHbaKDs6P	negative	en	USA	NORTH AMERICA	North America	United States of America	USA.CA.Sacramento	individual	2022-10-18T14:26:42.224+0000	REDACTED	REDACTED	Sacramento	http://sacramento.cbslocal.com/2018/04/26/east-area-rapist-genealogy/, https://twitter.com/CBSSacramento/status/989648537162956802	REDACTED	male		3.3	2208	Sports	Sacramento, CA, USA		@ancestry	http://twitter.com/CBSSacramento/statuses/989662025923018754		a576996fd01de4226670790d8bc71be6	https://t.co/MQGmBZ0n0S, https://t.co/UzHbaKDs6P, https://cbsloc.al/2Hxj5nX	REDACTED	2018-04-27T00:26:28.000+0000	share	989662025923018754	null	2208	2844	0		http://twitter.com/CBSSacramento/statuses/989662025923018754	0		171345	false	2022-10-18T14:26:42.224+0000
23812	RANDOM	how IGG works	terms of service policy awareness	personal opinion	impartial	neutral	2018-04-27 00:30:08.0	“Ancestry advocates for its members’ privacy and will not share any information with law enforcement unless compelled to by valid legal process,” a company spokesman said. https://t.co/7ItjaUX93U	neutral	en	USA	NORTH AMERICA	North America	United States of America		organisational	2022-10-18T14:26:44.641+0000	REDACTED	REDACTED		https://www.mercurynews.com/2018/04/26/ancestry-23andme-deny-assisting-law-enforcement-in-east-area-rapist-case/	REDACTED			18.4	2595	Technology, Business	USA			http://twitter.com/nolatechie/statuses/989662947797602306		07e9bc90865c3e8f8c6996cefa678ee4	https://t.co/7ItjaUX93U	REDACTED		post	0	null	1869	1497	0			1		8487	false	2022-10-18T14:26:44.641+0000
23811							2018-04-27 00:30:34.0	I was going to say they used familial DNA, but I wasn't sure because no article mentioned it. I was right! 👍 https://t.co/jL6fC12yag	neutral	en	USA	NORTH AMERICA	North America	United States of America	USA.FL.West Palm Beach		2022-10-18T14:26:42.213+0000	REDACTED	REDACTED	West Palm Beach	https://twitter.com/Reuters/status/989660113551216640	REDACTED	male		31.2	9422		West Palm Beach, FL, USA			http://twitter.com/XanderTaylor3/statuses/989663056887152640		a8366dd93f1fa594b30224b89d7f529a	https://t.co/jL6fC12yag	REDACTED		post	0	null	9422	3199	0			0		115514	false	2022-10-18T14:26:42.213+0000
23810							2018-04-27 00:31:06.0	Ancestry, 23andMe deny assisting law enforcement in East Area Rapist case https://t.co/ajHqxHHyzf https://t.co/BYm82HixwP	neutral	en	USA	NORTH AMERICA	North America	United States of America		organisational	2022-10-18T14:26:43.384+0000	REDACTED	REDACTED		http://www.onlinebreakingnews.info/ancestry-23andme-deny-assisting-law-enforcement-in-east-area-rapist-case/?utm_source=dlvr.it&utm_medium=twitter	REDACTED			0	725		USA	http://pbs.twimg.com/media/Dbv9bMFVMAAb7lq.jpg		http://twitter.com/usanews2017/statuses/989663189313904640		3920975a53496d9e17ecc331cb5b883c	https://t.co/ajHqxHHyzf, https://t.co/BYm82HixwP, http://dlvr.it/QQwmln	REDACTED		post	0	null	725	2974	0			0		140030	false	2022-10-18T14:26:43.384+0000
23809							2018-04-27 00:31:20.0	@Billyjensen Is it true what the news is saying about getting a lead from a familial DNA site?	neutral	en	USA	NORTH AMERICA	North America	United States of America		individual	2022-10-18T14:26:44.651+0000	REDACTED	REDACTED			REDACTED	female		0	113	TV	CA, USA		@billyjensen	http://twitter.com/nurse22/statuses/989663248625512448	{profession=Health practitioner, jobTitle=Nurse}	2bf0533c355f6887ba4e87ad909f14bf		REDACTED		reply	989654081399554048	null	113	423	0	http://twitter.com/Billyjensen/statuses/989654081399554048		0		1022	false	2022-10-18T14:26:44.651+0000
23808							2018-04-27 00:32:51.0	RT @brownandbella Guys, they told us a long time ago that the DNA collected in ancestry tests are subject to being used by law enforcement. Now they've caught a serial killer partly via the use of familial matching. I ain't even mad.	negative	en	USA	NORTH AMERICA	North America	United States of America			2022-10-18T14:26:44.649+0000	REDACTED	REDACTED			REDACTED	unknown		0	301		USA			http://twitter.com/brownandbella/statuses/989647799565373442		b7cd82a51ff98a0799e7c6c15e5cb3ea		REDACTED	2018-04-26T23:29:56.000+0000	share	989647799565373442	null	301	168	0		http://twitter.com/brownandbella/statuses/989647799565373442	0		148760	false	2022-10-18T14:26:44.649+0000
23807							2018-04-27 00:38:16.0	One moment it’s all joy and relief that the #GoldenStateKiller was finally caught, the next we’re confronting the risks of allowing law enforcement unfettered access to commercial databases of our DNA https://t.co/jNHYQabIfN	neutral	en	USA	NORTH AMERICA	North America	United States of America	USA.MD.Baltimore	individual	2022-10-18T14:26:44.651+0000	REDACTED	REDACTED	Baltimore	https://www.wired.com/2015/10/familial-dna-evidence-turns-innocent-people-into-crime-suspects/	REDACTED	female	#goldenstatekiller	0.8	113	Beauty/Health & Fitness	Baltimore, MD, USA			http://twitter.com/rachel_krieger/statuses/989664994362036224		3a74cefcd23168c9d0194cb5a46fca23	https://t.co/jNHYQabIfN	REDACTED		post	0	null	103	414	0			1		400	false	2022-10-18T14:26:44.651+0000
23806							2018-04-27 00:39:25.0	RT @KimZetter Really good study on how police have been using familial DNA searching to solve cases across the country - https://t.co/rC54Cz66I2 https://t.co/ATTMBSJjrk	positive	en	USA	NORTH AMERICA	North America	United States of America	USA.FL.Pensacola		2022-10-18T14:26:42.214+0000	REDACTED	REDACTED	Pensacola	https://www.ncjrs.gov/pdffiles1/nij/grants/251081.pdf	REDACTED	male		0	1507		Pensacola, FL, USA	http://pbs.twimg.com/media/Dbv3MbYUQAA7OcF.jpg		http://twitter.com/KimZetter/statuses/989656430855704576		7f7848310efe22d10c398263b6bc150c	https://t.co/rC54Cz66I2, https://t.co/ATTMBSJjrk	REDACTED	2018-04-27T00:04:14.000+0000	share	989656430855704576	null	1507	949	0		http://twitter.com/KimZetter/statuses/989656430855704576	0		95961	false	2022-10-18T14:26:42.214+0000
23805							2018-04-27 00:39:50.0	RT @mgafni .@23andMe @Ancestry deny they released #DNA information to police; investigators reportedly got court order for access to genetic database from another company which cracked #EastAreaRapist case https://t.co/ohlXDFLYMm @mercnews @EastBayTimes #GoldenStateKiller	neutral	en	USA	NORTH AMERICA	North America	United States of America	USA.CA.San Francisco	individual	2022-10-18T14:26:43.382+0000	REDACTED	REDACTED	San Francisco	https://www.mercurynews.com/2018/04/26/ancestry-23andme-deny-assisting-law-enforcement-in-east-area-rapist-case/	REDACTED	female	#dna, #eastarearapist, #goldenstatekiller	40.9	26308	Books	San Francisco, CA, USA		@23andme, @ancestry, @mercnews, @eastbaytimes	http://twitter.com/mgafni/statuses/989660041387982848	{profession=Journalist, jobTitle=Senior Writer}	34afbf5c94c82b75b50c4fb8c5aa0786	https://t.co/ohlXDFLYMm	REDACTED	2018-04-27T00:18:35.000+0000	share	989660041387982848	null	26308	4742	0		http://twitter.com/mgafni/statuses/989660041387982848	0		50891	true	2022-10-18T14:26:43.382+0000
23804							2018-04-27 00:44:00.0	RT @_cromer043 .@Ancestry @23andMe @FamilyTreeDNA Are you sharing my DNA with law enforcement without my consent? https://t.co/EMmMWPfr0O	neutral	en	USA	NORTH AMERICA	North America	United States of America	USA.OK.Tulsa		2022-10-18T14:26:43.489+0000	REDACTED	REDACTED	Tulsa	http://www.nydailynews.com/news/crime/family-member-dna-led-police-golden-state-killer-article-1.3956983	REDACTED	male		0	54		Tulsa, OK, USA		@_cromer043, @ancestry, @23andme, @familytreedna	http://twitter.com/_cromer043/statuses/989661523890106368		f6ba3982a808d107a5ffe97806af3574	https://t.co/EMmMWPfr0O	REDACTED	2018-04-27T00:24:28.000+0000	share	989661523890106368	null	54	178	0		http://twitter.com/_cromer043/statuses/989661523890106368	0		705	false	2022-10-18T14:26:43.489+0000
23803							2018-04-27 00:44:24.0	Several popular DNA sites — https://t.co/cfchG3nIF6, 23andme and MyHeritage — all denied that law enforcement officials formally reached out to them about the Golden State Killer case. https://t.co/FZqPgtQqZR	negative	en	USA	NORTH AMERICA	North America	United States of America	USA.CA.Los Angeles		2022-10-18T14:26:43.540+0000	REDACTED	REDACTED	Los Angeles	https://www.ancestry.com/, https://twitter.com/sarahparvini/status/989648286549078016	REDACTED	male		40.2	12057		Los Angeles, CA, USA			http://twitter.com/LATgeoffmohan/statuses/989666539904290816		dee83c33e19057e9d35c91d490107481	https://t.co/cfchG3nIF6, https://t.co/FZqPgtQqZR, http://Ancestry.com	REDACTED		post	0	null	2451	1398	1			4		9648	true	2022-10-18T14:26:43.540+0000
23802							2018-04-27 00:44:50.0	@AsheSchow A spokesperson for @Ancestry said it will not share information with law enforcement without it’s compelled to “by a valid legal process.” https://t.co/CgtoandhO1 The grammar is strange.	neutral	en	USA	NORTH AMERICA	North America	United States of America		individual	2022-10-18T14:26:43.522+0000	REDACTED	REDACTED		http://sacramento.cbslocal.com/2018/04/26/east-area-rapist-genealogy/	REDACTED	unknown		0	590	Technology	IL, USA		@ancestry	http://twitter.com/firejack007/statuses/989666649044340741		19bc4e1298e46a31ee986683d95b795b	https://t.co/CgtoandhO1	REDACTED		reply	989631027973885952	null	590	1054	0	http://twitter.com/AsheSchow/statuses/989631027973885952		0		36529	false	2022-10-18T14:26:43.522+0000
23801							2018-04-27 00:44:52.0	RT @katemather The use of familial DNA, which is how the #LAPD ultimately caught the Grim Sleeper, is already controversial. (See this @marisagerber story: https://t.co/Xq8MJsizfF) Wonder what using a relative's DNA from a genealogy website means for future cases. https://t.co/846UUKr2zi	neutral	en	USA	NORTH AMERICA	North America	United States of America			2022-10-18T14:26:43.398+0000	REDACTED	REDACTED		http://www.latimes.com/local/lanow/la-me-familial-dna-20161023-snap-story.html, http://www.sacbee.com/latest-news/article209913514.html	REDACTED	unknown	#lapd	0	652		USA		@marisagerber	http://twitter.com/katemather/statuses/989619182722400256		2bc9e2b26c134f20fc638877a8cf128c	https://t.co/Xq8MJsizfF, https://t.co/846UUKr2zi, https://lat.ms/2eDKWEV, https://bit.ly/2HZvMZv	REDACTED	2018-04-26T21:36:14.000+0000	share	989619182722400256	null	652	844	0		http://twitter.com/katemather/statuses/989619182722400256	0		10323	false	2022-10-18T14:26:43.398+0000
23800							2018-04-27 00:45:10.0	RT @LATgeoffmohan Several popular DNA sites — https://t.co/cfchG3nIF6, 23andme and MyHeritage — all denied that law enforcement officials formally reached out to them about the Golden State Killer case. https://t.co/FZqPgtQqZR	negative	en	USA	NORTH AMERICA	North America	United States of America	USA.CA.Los Angeles	individual	2022-10-18T14:26:44.652+0000	REDACTED	REDACTED	Los Angeles	https://www.ancestry.com/, https://twitter.com/sarahparvini/status/989648286549078016	REDACTED	female		6.5	3099	Books	Los Angeles, CA, USA			http://twitter.com/LATgeoffmohan/statuses/989666539904290816	{profession=Journalist, jobTitle=Correspondent}	df06d2f732af8bd9c42e23bfbd6754dd	https://t.co/cfchG3nIF6, https://t.co/FZqPgtQqZR, http://Ancestry.com	REDACTED	2018-04-27T00:44:24.000+0000	share	989666539904290816	null	3099	1225	0		http://twitter.com/LATgeoffmohan/statuses/989666539904290816	0		1452	false	2022-10-18T14:26:44.652+0000
23799							2018-04-27 00:48:07.0	RT @katemather The use of familial DNA, which is how the #LAPD ultimately caught the Grim Sleeper, is already controversial. (See this @marisagerber story: https://t.co/Xq8MJsizfF) Wonder what using a relative's DNA from a genealogy website means for future cases. https://t.co/846UUKr2zi	neutral	en	USA	NORTH AMERICA	North America	United States of America			2022-10-18T14:26:43.529+0000	REDACTED	REDACTED		http://www.latimes.com/local/lanow/la-me-familial-dna-20161023-snap-story.html, http://www.sacbee.com/latest-news/article209913514.html	REDACTED	female	#lapd	0	1560		USA		@marisagerber	http://twitter.com/katemather/statuses/989619182722400256		d4dece120ccd19b7708ab8eb6d20c9d5	https://t.co/Xq8MJsizfF, https://t.co/846UUKr2zi, https://lat.ms/2eDKWEV, https://bit.ly/2HZvMZv	REDACTED	2018-04-26T21:36:14.000+0000	share	989619182722400256	null	1560	1647	0		http://twitter.com/katemather/statuses/989619182722400256	0		100673	false	2022-10-18T14:26:43.529+0000
23798							2018-04-27 00:50:11.0	@JaJasTweets @batestimbo @SonnyBunch Chain of evidence is for physical evidence -- the actual DNA sample. They had legit, protected DNA samples from his crimes. They got a legit, protected DNA sample from his trash. The intermediary familial DNA is not evidence.	neutral	en	USA	NORTH AMERICA	North America	United States of America			2022-10-18T14:26:43.546+0000	REDACTED	REDACTED			REDACTED	unknown		0	336		AZ, USA			http://twitter.com/DesertRunner60/statuses/989667994086260737		ca359e0a8417aefa08edc7294b683fce		REDACTED		reply	989659362246488067	null	336	163	0	http://twitter.com/JaJasTweets/statuses/989659362246488067		0		890	false	2022-10-18T14:26:43.546+0000
23797							2018-04-27 00:50:16.0	RT @ClaudiaKoerner The DNA database of CA felons helped catch the Grim Sleeper when his nephew was convicted in an unrelated case. I wondered if that’s how authorities suddenly cracked the Golden State Killer’s identity, with familial DNA.	negative	en	USA	NORTH AMERICA	North America	United States of America	USA.FL.Miami		2022-10-18T14:26:44.661+0000	REDACTED	REDACTED	Miami		REDACTED	unknown		30.9	9129		Miami, FL, USA			http://twitter.com/ClaudiaKoerner/statuses/989613266795032576		0ccd1331dbbb7d4ea6e4735e928cf2e6		REDACTED	2018-04-26T21:12:43.000+0000	share	989613266795032576	null	9129	8401	0		http://twitter.com/ClaudiaKoerner/statuses/989613266795032576	0		413051	false	2022-10-18T14:26:44.661+0000
23796							2018-04-27 00:53:50.0	RT @ClaudiaKoerner The DNA database of CA felons helped catch the Grim Sleeper when his nephew was convicted in an unrelated case. I wondered if that’s how authorities suddenly cracked the Golden State Killer’s identity, with familial DNA.	negative	en	USA	NORTH AMERICA	North America	United States of America	USA.AZ.Tucson	individual	2022-10-18T14:26:43.544+0000	REDACTED	REDACTED	Tucson		REDACTED	male		5.7	2835	Science, Family & Parenting, Animals & Pets, Books, Fine arts	Tucson, AZ, USA			http://twitter.com/ClaudiaKoerner/statuses/989613266795032576		e39ecd4180783708dde41e4a1fea3b62		REDACTED	2018-04-26T21:12:43.000+0000	share	989613266795032576	null	2835	3834	0		http://twitter.com/ClaudiaKoerner/statuses/989613266795032576	0		240871	false	2022-10-18T14:26:43.544+0000
23795							2018-04-27 00:54:13.0	RT @KimZetter Really good study on how police have been using familial DNA searching to solve cases across the country - https://t.co/rC54Cz66I2 https://t.co/ATTMBSJjrk	positive	en	USA	NORTH AMERICA	North America	United States of America	USA.NY.New York		2022-10-18T14:26:42.215+0000	REDACTED	REDACTED	New York	https://www.ncjrs.gov/pdffiles1/nij/grants/251081.pdf	REDACTED	unknown		0	576		New York, NY, USA	http://pbs.twimg.com/media/Dbv3MbYUQAA7OcF.jpg		http://twitter.com/KimZetter/statuses/989656430855704576		1c9e95438e4b71199dddb4c9890acfc8	https://t.co/rC54Cz66I2, https://t.co/ATTMBSJjrk	REDACTED	2018-04-27T00:04:14.000+0000	share	989656430855704576	null	576	1424	0		http://twitter.com/KimZetter/statuses/989656430855704576	0		12387	false	2022-10-18T14:26:42.215+0000
23794							2018-04-27 00:54:53.0	RT @pwilldotorg @Nicole_Cliffe @erinbiba Your cousin can still get implicated, even if he’s *innocent*: https://t.co/dEjoBMlacA	negative	en	USA	NORTH AMERICA	North America	United States of America		individual	2022-10-18T14:26:44.642+0000	REDACTED	REDACTED		https://www.wired.com/2015/10/familial-dna-evidence-turns-innocent-people-into-crime-suspects/	REDACTED	female		0	24		FL, USA		@pwilldotorg, @nicole_cliffe, @erinbiba	http://twitter.com/pwilldotorg/statuses/989642406936051712	{profession=Student, jobTitle=Student}	c53f5f501a4fc76f4585cb946cd9bf5d	https://t.co/dEjoBMlacA	REDACTED	2018-04-26T23:08:31.000+0000	share	989642406936051712	null	24	131	0		http://twitter.com/pwilldotorg/statuses/989642406936051712	0		4457	false	2022-10-18T14:26:44.642+0000
23793							2018-04-27 00:58:05.0	RT @ClaudiaKoerner The DNA database of CA felons helped catch the Grim Sleeper when his nephew was convicted in an unrelated case. I wondered if that’s how authorities suddenly cracked the Golden State Killer’s identity, with familial DNA.	negative	en	USA	NORTH AMERICA	North America	United States of America			2022-10-18T14:26:42.207+0000	REDACTED	REDACTED			REDACTED	unknown		0	357		USA			http://twitter.com/ClaudiaKoerner/statuses/989613266795032576		e8954a0d47326d4ff9c5741367dbecaf		REDACTED	2018-04-26T21:12:43.000+0000	share	989613266795032576	null	357	1915	0		http://twitter.com/ClaudiaKoerner/statuses/989613266795032576	0		40383	false	2022-10-18T14:26:42.207+0000
23792							2018-04-27 00:59:35.0	I lived in the San Joaquin valley when this guy was active, he was a monster. I am not sure about using familial DNA matching, but this would be the kind of case to make me OK with it. https://t.co/v9TcBt3mIi	neutral	en	USA	NORTH AMERICA	North America	United States of America			2022-10-18T14:26:44.665+0000	REDACTED	REDACTED		https://twitter.com/kris_sacrebleu/status/989664465644797952	REDACTED	unknown		0	531		USA			http://twitter.com/Zigmund_Fraud/statuses/989670359275257856		935e2ff9aeb9251a5d4cba2ad92409fd	https://t.co/v9TcBt3mIi	REDACTED		post	0	null	531	1515	0			0		10389	false	2022-10-18T14:26:44.665+0000
23791							2018-04-27 01:01:40.0	RT @brownandbella Guys, they told us a long time ago that the DNA collected in ancestry tests are subject to being used by law enforcement. Now they've caught a serial killer partly via the use of familial matching. I ain't even mad.	negative	en	USA	NORTH AMERICA	North America	United States of America	USA.NY.New York	individual	2022-10-18T14:26:42.213+0000	REDACTED	REDACTED	New York		REDACTED	unknown		0	537		New York, NY, USA			http://twitter.com/brownandbella/statuses/989647799565373442		2f9299f4aea541e0879ae3960e907646		REDACTED	2018-04-26T23:29:56.000+0000	share	989647799565373442	null	537	1159	0		http://twitter.com/brownandbella/statuses/989647799565373442	0		13035	false	2022-10-18T14:26:42.213+0000
23790							2018-04-27 01:02:31.0	RT @katemather The use of familial DNA, which is how the #LAPD ultimately caught the Grim Sleeper, is already controversial. (See this @marisagerber story: https://t.co/Xq8MJsizfF) Wonder what using a relative's DNA from a genealogy website means for future cases. https://t.co/846UUKr2zi	neutral	en	USA	NORTH AMERICA	North America	United States of America	USA.NY.New York	individual	2022-10-18T14:26:42.223+0000	REDACTED	REDACTED	New York	http://www.latimes.com/local/lanow/la-me-familial-dna-20161023-snap-story.html, http://www.sacbee.com/latest-news/article209913514.html	REDACTED	male	#lapd	0	48	Movies	New York, NY, USA		@marisagerber	http://twitter.com/katemather/statuses/989619182722400256		42483c541966dca7a1d4a85ce127ad50	https://t.co/Xq8MJsizfF, https://t.co/846UUKr2zi, https://lat.ms/2eDKWEV, https://bit.ly/2HZvMZv	REDACTED	2018-04-26T21:36:14.000+0000	share	989619182722400256	null	48	125	0		http://twitter.com/katemather/statuses/989619182722400256	0		1672	false	2022-10-18T14:26:42.223+0000
23789							2018-04-27 01:03:14.0	RT @brownandbella Guys, they told us a long time ago that the DNA collected in ancestry tests are subject to being used by law enforcement. Now they've caught a serial killer partly via the use of familial matching. I ain't even mad.	negative	en	USA	NORTH AMERICA	North America	United States of America	USA.MO.Kansas City	individual	2022-10-18T14:26:42.208+0000	REDACTED	REDACTED	Kansas City		REDACTED	male		0	1399	Fine arts	Kansas City, MO, USA			http://twitter.com/brownandbella/statuses/989647799565373442		f22b473b915e59a3f4cc54c11a1d9e97		REDACTED	2018-04-26T23:29:56.000+0000	share	989647799565373442	null	1399	694	0		http://twitter.com/brownandbella/statuses/989647799565373442	0		242264	false	2022-10-18T14:26:42.208+0000
23788							2018-04-27 01:05:35.0	RT @ClaudiaKoerner The DNA database of CA felons helped catch the Grim Sleeper when his nephew was convicted in an unrelated case. I wondered if that’s how authorities suddenly cracked the Golden State Killer’s identity, with familial DNA.	negative	en	USA	NORTH AMERICA	North America	United States of America		individual	2022-10-18T14:26:44.654+0000	REDACTED	REDACTED			REDACTED	unknown		30	8338	Family & Parenting	MO, USA			http://twitter.com/ClaudiaKoerner/statuses/989613266795032576		c4d7b78e0649275decbebef987dcb044		REDACTED	2018-04-26T21:12:43.000+0000	share	989613266795032576	null	8338	6458	0		http://twitter.com/ClaudiaKoerner/statuses/989613266795032576	0		399620	false	2022-10-18T14:26:44.654+0000
23787							2018-04-27 01:06:01.0	RT @katemather The use of familial DNA, which is how the #LAPD ultimately caught the Grim Sleeper, is already controversial. (See this @marisagerber story: https://t.co/Xq8MJsizfF) Wonder what using a relative's DNA from a genealogy website means for future cases. https://t.co/846UUKr2zi	neutral	en	USA	NORTH AMERICA	North America	United States of America		individual	2022-10-18T14:26:43.352+0000	REDACTED	REDACTED		http://www.latimes.com/local/lanow/la-me-familial-dna-20161023-snap-story.html, http://www.sacbee.com/latest-news/article209913514.html	REDACTED	unknown	#lapd	30	8338	Family & Parenting	MO, USA		@marisagerber	http://twitter.com/katemather/statuses/989619182722400256		bb6d0f844e7ea6fcb801f121ffa57aea	https://t.co/Xq8MJsizfF, https://t.co/846UUKr2zi, https://lat.ms/2eDKWEV, https://bit.ly/2HZvMZv	REDACTED	2018-04-26T21:36:14.000+0000	share	989619182722400256	null	8338	6458	0		http://twitter.com/katemather/statuses/989619182722400256	0		399624	false	2022-10-18T14:26:43.352+0000
23786							2018-04-27 01:07:20.0	RT @katemather The use of familial DNA, which is how the #LAPD ultimately caught the Grim Sleeper, is already controversial. (See this @marisagerber story: https://t.co/Xq8MJsizfF) Wonder what using a relative's DNA from a genealogy website means for future cases. https://t.co/846UUKr2zi	neutral	en	USA	NORTH AMERICA	North America	United States of America			2022-10-18T14:26:43.519+0000	REDACTED	REDACTED		http://www.latimes.com/local/lanow/la-me-familial-dna-20161023-snap-story.html, http://www.sacbee.com/latest-news/article209913514.html	REDACTED	unknown	#lapd	0	615		USA		@marisagerber	http://twitter.com/katemather/statuses/989619182722400256		c479e66e35eb77f496cdbf25a13149d8	https://t.co/Xq8MJsizfF, https://t.co/846UUKr2zi, https://lat.ms/2eDKWEV, https://bit.ly/2HZvMZv	REDACTED	2018-04-26T21:36:14.000+0000	share	989619182722400256	null	615	607	0		http://twitter.com/katemather/statuses/989619182722400256	0		50252	false	2022-10-18T14:26:43.519+0000
23785							2018-04-27 01:08:17.0	@BarkAtKit @simonwillo @kristinrawls Unlike with Apple, companies like Ancestry have stated in their terms & conditions that they *will* give your information to law enforcement. Users haven't been promised that privacy.	neutral	en	USA	NORTH AMERICA	North America	United States of America		individual	2022-10-18T14:26:42.214+0000	REDACTED	REDACTED			REDACTED	unknown		2.6	2079		USA			http://twitter.com/rowmyboat/statuses/989672550392303616		fac804c5e50364c88254fe2e00460a2f		REDACTED		reply	989670675580444675	null	2079	629	0	http://twitter.com/BarkAtKit/statuses/989670675580444675		0		74718	false	2022-10-18T14:26:42.214+0000
23784							2018-04-27 01:09:59.0	.@Ancestry spox emails me (@arstechnica): "We have not been in contact with law enforcement regarding the Joseph James DeAngelo case. Ancestry advocates for its members’ privacy and will not share any information with law enforcement unless compelled to by valid legal process."	neutral	en	USA	NORTH AMERICA	North America	United States of America	USA.CA.San Francisco	individual	2022-10-18T14:26:44.632+0000	REDACTED	REDACTED	San Francisco		REDACTED	male		54.6	67518	Technology, Books	San Francisco, CA, USA		@ancestry, @arstechnica	http://twitter.com/cfarivar/statuses/989672977141719040	{profession=Journalist, jobTitle=Tech Reporter}	eb031f8bcb58c687796de63d37eacdc7		REDACTED		post	0	null	19139	21016	2			6		101701	true	2022-10-18T14:26:44.632+0000
23783							2018-04-27 01:10:11.0	RT @brownandbella Guys, they told us a long time ago that the DNA collected in ancestry tests are subject to being used by law enforcement. Now they've caught a serial killer partly via the use of familial matching. I ain't even mad.	negative	en	USA	NORTH AMERICA	North America	United States of America			2022-10-18T14:26:43.516+0000	REDACTED	REDACTED			REDACTED	female		3.2	2196		USA			http://twitter.com/brownandbella/statuses/989647799565373442		be376b06f5083d6248b54dcfb807383d		REDACTED	2018-04-26T23:29:56.000+0000	share	989647799565373442	null	2196	540	0		http://twitter.com/brownandbella/statuses/989647799565373442	0		319416	false	2022-10-18T14:26:43.516+0000
23782							2018-04-27 01:10:15.0	RT @katemather The use of familial DNA, which is how the #LAPD ultimately caught the Grim Sleeper, is already controversial. (See this @marisagerber story: https://t.co/Xq8MJsizfF) Wonder what using a relative's DNA from a genealogy website means for future cases. https://t.co/846UUKr2zi	neutral	en	USA	NORTH AMERICA	North America	United States of America		individual	2022-10-18T14:26:42.216+0000	REDACTED	REDACTED		http://www.latimes.com/local/lanow/la-me-familial-dna-20161023-snap-story.html, http://www.sacbee.com/latest-news/article209913514.html	REDACTED	unknown	#lapd	0	488	Business	VA, USA		@marisagerber	http://twitter.com/katemather/statuses/989619182722400256	{profession=Executive, jobTitle=Chief Strategist}	e13ab84785470f8f657499fa7d660c6d	https://t.co/Xq8MJsizfF, https://t.co/846UUKr2zi, https://lat.ms/2eDKWEV, https://bit.ly/2HZvMZv	REDACTED	2018-04-26T21:36:14.000+0000	share	989619182722400256	null	488	464	0		http://twitter.com/katemather/statuses/989619182722400256	0		21731	false	2022-10-18T14:26:42.216+0000
23781							2018-04-27 01:10:19.0	@Ancestry @arstechnica "For background - We publish law enforcement requests in our transparency report annually. It’s important to note that in all of 2015, 2016, and 2017 we received no valid legal requests for genetic information."	neutral	en	USA	NORTH AMERICA	North America	United States of America	USA.CA.San Francisco	individual	2022-10-18T14:26:43.548+0000	REDACTED	REDACTED	San Francisco		REDACTED	male		38.4	19139	Technology, Books	San Francisco, CA, USA			http://twitter.com/cfarivar/statuses/989673058397913088	{profession=Journalist, jobTitle=Tech Reporter}	e7406a727a724edd69f30451d4b60fdf		REDACTED		reply	989672977141719040	null	19139	21016	0	http://twitter.com/cfarivar/statuses/989672977141719040		0		101702	true	2022-10-18T14:26:43.548+0000
23780							2018-04-27 01:10:34.0	RT @cfarivar .@Ancestry spox emails me (@arstechnica): "We have not been in contact with law enforcement regarding the Joseph James DeAngelo case. Ancestry advocates for its members’ privacy and will not share any information with law enforcement unless compelled to by valid legal process."	neutral	en	USA	NORTH AMERICA	North America	United States of America	USA.MO.Columbia		2022-10-18T14:26:42.211+0000	REDACTED	REDACTED	Columbia		REDACTED	male		28.1	7031		Columbia, MO, USA		@ancestry, @arstechnica	http://twitter.com/cfarivar/statuses/989672977141719040		e4e9e9208bcd1d06ee7535cd06a0c669		REDACTED	2018-04-27T01:09:59.000+0000	share	989672977141719040	null	7031	3420	0		http://twitter.com/cfarivar/statuses/989672977141719040	0		22981	false	2022-10-18T14:26:42.211+0000
23779							2018-04-27 01:10:43.0	RT @cfarivar @Ancestry @arstechnica "For background - We publish law enforcement requests in our transparency report annually. It’s important to note that in all of 2015, 2016, and 2017 we received no valid legal requests for genetic information."	neutral	en	USA	NORTH AMERICA	North America	United States of America	USA.MO.Columbia		2022-10-18T14:26:43.497+0000	REDACTED	REDACTED	Columbia		REDACTED	male		28.1	7031		Columbia, MO, USA			http://twitter.com/cfarivar/statuses/989673058397913088		7a424748943a09716930490267d22482		REDACTED	2018-04-27T01:10:19.000+0000	share	989673058397913088	null	7031	3420	0		http://twitter.com/cfarivar/statuses/989673058397913088	0		22982	false	2022-10-18T14:26:43.497+0000
23778							2018-04-27 01:11:42.0	RT @troughofluxury tfw you're moderately certain no law enforcement agencies have created a fake ancestry dot com profile based on your DNA https://t.co/KyhVwY1KV2	negative	en	USA	NORTH AMERICA	North America	United States of America		individual	2022-10-18T14:26:44.645+0000	REDACTED	REDACTED			REDACTED	female		0	302		USA	http://pbs.twimg.com/media/Dbv4lYJU8AUXonT.jpg		http://twitter.com/troughofluxury/statuses/989657872479989761		38e0e1e482c09fc30e7ff0183827742b	https://t.co/KyhVwY1KV2	REDACTED	2018-04-27T00:09:58.000+0000	share	989657872479989761	null	302	208	0		http://twitter.com/troughofluxury/statuses/989657872479989761	0		21262	false	2022-10-18T14:26:44.645+0000
23777							2018-04-27 01:12:43.0	RT @ClaudiaKoerner The DNA database of CA felons helped catch the Grim Sleeper when his nephew was convicted in an unrelated case. I wondered if that’s how authorities suddenly cracked the Golden State Killer’s identity, with familial DNA.	negative	en	USA	NORTH AMERICA	North America	United States of America	USA.TX.Houston	individual	2022-10-18T14:26:42.211+0000	REDACTED	REDACTED	Houston		REDACTED	unknown		0	267		Houston, TX, USA			http://twitter.com/ClaudiaKoerner/statuses/989613266795032576		4c5b64cfbef1389b3c7d2b26d2e95936		REDACTED	2018-04-26T21:12:43.000+0000	share	989613266795032576	null	267	87	0		http://twitter.com/ClaudiaKoerner/statuses/989613266795032576	0		15315	false	2022-10-18T14:26:42.211+0000
23776							2018-04-27 01:13:57.0	@DebbieKennett Could law enforcement have used a third party website like Gedmatch? They could have created a raw data file that mirrored one of the large companies and then ran the One-to-many report which provides the email addresses of matches. No warrant required.	neutral	en	USA	NORTH AMERICA	North America	United States of America			2022-10-18T14:26:43.440+0000	REDACTED	REDACTED			REDACTED	male		0	13		FL, USA			http://twitter.com/DanielFineman/statuses/989673974278819840		c9fb03f0358235fb8052b1e355320351		REDACTED		reply	989656239478067201	null	13	194	0	http://twitter.com/DebbieKennett/statuses/989656239478067201		0		764	false	2022-10-18T14:26:43.440+0000
23775							2018-04-27 01:15:56.0	RT @cfarivar .@Ancestry spox emails me (@arstechnica): "We have not been in contact with law enforcement regarding the Joseph James DeAngelo case. Ancestry advocates for its members’ privacy and will not share any information with law enforcement unless compelled to by valid legal process."	neutral	en	USA	NORTH AMERICA	North America	United States of America			2022-10-18T14:26:44.644+0000	REDACTED	REDACTED			REDACTED	unknown		12.1	3772		WI, USA		@ancestry, @arstechnica	http://twitter.com/cfarivar/statuses/989672977141719040		7e028d06d38d4939462bbc018415204f		REDACTED	2018-04-27T01:09:59.000+0000	share	989672977141719040	null	3772	3553	0		http://twitter.com/cfarivar/statuses/989672977141719040	0		221176	false	2022-10-18T14:26:44.644+0000
23774							2018-04-27 01:18:57.0	RT @InReLive What are the privacy implications of familial DNA matching? https://t.co/5kNizVMdFp	neutral	en	USA	NORTH AMERICA	North America	United States of America	USA.OH.Cincinnati		2022-10-18T14:26:43.554+0000	REDACTED	REDACTED	Cincinnati	http://www.slate.com/articles/news_and_politics/jurisprudence/2010/06/o_brother_where_art_thou.html	REDACTED	unknown		0	660		Cincinnati, OH, USA		@inrelive	http://twitter.com/InReLive/statuses/989674618532384768		4837fda211e06074e1eba10f37e339e3	https://t.co/5kNizVMdFp	REDACTED	2018-04-27T01:16:30.000+0000	share	989674618532384768	null	660	209	0		http://twitter.com/InReLive/statuses/989674618532384768	0		7237	false	2022-10-18T14:26:43.554+0000
23773							2018-04-27 01:19:00.0	RT @cfarivar .@Ancestry spox emails me (@arstechnica): "We have not been in contact with law enforcement regarding the Joseph James DeAngelo case. Ancestry advocates for its members’ privacy and will not share any information with law enforcement unless compelled to by valid legal process."	neutral	en	USA	NORTH AMERICA	North America	United States of America	USA.CA.San Francisco		2022-10-18T14:26:42.214+0000	REDACTED	REDACTED	San Francisco		REDACTED	female		7.4	3475		San Francisco, CA, USA		@ancestry, @arstechnica	http://twitter.com/cfarivar/statuses/989672977141719040		407045f246293625c7bf8d6aff749cf5		REDACTED	2018-04-27T01:09:59.000+0000	share	989672977141719040	null	3475	387	0		http://twitter.com/cfarivar/statuses/989672977141719040	0		7524	false	2022-10-18T14:26:42.214+0000
23772							2018-04-27 01:19:01.0	RT @cfarivar @Ancestry @arstechnica "For background - We publish law enforcement requests in our transparency report annually. It’s important to note that in all of 2015, 2016, and 2017 we received no valid legal requests for genetic information."	neutral	en	USA	NORTH AMERICA	North America	United States of America	USA.CA.San Francisco		2022-10-18T14:26:42.215+0000	REDACTED	REDACTED	San Francisco		REDACTED	female		7.4	3475		San Francisco, CA, USA			http://twitter.com/cfarivar/statuses/989673058397913088		ff8f47ac1d82e605eb3ac9c111e351f3		REDACTED	2018-04-27T01:10:19.000+0000	share	989673058397913088	null	3475	388	0		http://twitter.com/cfarivar/statuses/989673058397913088	0		7525	false	2022-10-18T14:26:42.215+0000
23771							2018-04-27 01:20:55.0	RT @katemather The use of familial DNA, which is how the #LAPD ultimately caught the Grim Sleeper, is already controversial. (See this @marisagerber story: https://t.co/Xq8MJsizfF) Wonder what using a relative's DNA from a genealogy website means for future cases. https://t.co/846UUKr2zi	neutral	en	USA	NORTH AMERICA	North America	United States of America		individual	2022-10-18T14:26:44.655+0000	REDACTED	REDACTED		http://www.latimes.com/local/lanow/la-me-familial-dna-20161023-snap-story.html, http://www.sacbee.com/latest-news/article209913514.html	REDACTED	female	#lapd	0	1329		USA		@marisagerber	http://twitter.com/katemather/statuses/989619182722400256		b8401380b2aba5430200705bc46e6d6f	https://t.co/Xq8MJsizfF, https://t.co/846UUKr2zi, https://lat.ms/2eDKWEV, https://bit.ly/2HZvMZv	REDACTED	2018-04-26T21:36:14.000+0000	share	989619182722400256	null	1329	516	0		http://twitter.com/katemather/statuses/989619182722400256	0		90506	false	2022-10-18T14:26:44.655+0000
23770							2018-04-27 01:22:47.0	RT @ClaudiaKoerner The DNA database of CA felons helped catch the Grim Sleeper when his nephew was convicted in an unrelated case. I wondered if that’s how authorities suddenly cracked the Golden State Killer’s identity, with familial DNA.	negative	en	USA	NORTH AMERICA	North America	United States of America	USA.NY.New York	individual	2022-10-18T14:26:43.551+0000	REDACTED	REDACTED	New York		REDACTED	female		0	482		New York, NY, USA			http://twitter.com/ClaudiaKoerner/statuses/989613266795032576		a52f8b556b9654c787e53c46c69104c3		REDACTED	2018-04-26T21:12:43.000+0000	share	989613266795032576	null	482	771	0		http://twitter.com/ClaudiaKoerner/statuses/989613266795032576	0		25034	false	2022-10-18T14:26:43.551+0000
23769							2018-04-27 01:23:56.0	Worthwhile reading by @brendankoerner from 2015: "Your Relative’s DNA Could Turn You Into a Suspect" https://t.co/LXIiQ6EByW	neutral	en	USA	NORTH AMERICA	North America	United States of America	USA.CA.San Francisco	individual	2022-10-18T14:26:44.641+0000	REDACTED	REDACTED	San Francisco	https://www.wired.com/2015/10/familial-dna-evidence-turns-innocent-people-into-crime-suspects/	REDACTED	male		80.6	2205465	Technology, Books	San Francisco, CA, USA		@brendankoerner	http://twitter.com/cfarivar/statuses/989676485165240321	{profession=Journalist, jobTitle=Tech Reporter}	953fc3f363dfa9bcca5cff10d139d81b	https://t.co/LXIiQ6EByW	REDACTED		post	0	null	19139	21017	2			21		101713	true	2022-10-18T14:26:44.641+0000
23768							2018-04-27 01:24:30.0	@ljhatgisdotnet No I mean the theories that Ancestry can give folks DNA to law enforcement	negative	en	USA	NORTH AMERICA	North America	United States of America	USA.OH.Toledo		2022-10-18T14:26:44.639+0000	REDACTED	REDACTED	Toledo		REDACTED	unknown		8.2	3641		Toledo, OH, USA		@ljhatgisdotnet	http://twitter.com/BienSur_JeTaime/statuses/989676630875496450		28a4ea9b9e5c875db663f1f7d4346676		REDACTED		reply	989675502611791873	null	3641	684	0	http://twitter.com/ljhatgisdotnet/statuses/989675502611791873		0		129378	false	2022-10-18T14:26:44.639+0000
23767							2018-04-27 01:24:57.0	RT @ClaudiaKoerner The DNA database of CA felons helped catch the Grim Sleeper when his nephew was convicted in an unrelated case. I wondered if that’s how authorities suddenly cracked the Golden State Killer’s identity, with familial DNA.	negative	en	USA	NORTH AMERICA	North America	United States of America		individual	2022-10-18T14:26:42.221+0000	REDACTED	REDACTED			REDACTED	male		0	49	Movies, Books	CA, USA			http://twitter.com/ClaudiaKoerner/statuses/989613266795032576	{profession=Artist, jobTitle=Actor}	a0a0e877a88420474cccae76e7af1985		REDACTED	2018-04-26T21:12:43.000+0000	share	989613266795032576	null	49	58	0		http://twitter.com/ClaudiaKoerner/statuses/989613266795032576	0		8495	false	2022-10-18T14:26:42.221+0000
23766							2018-04-27 01:26:44.0	RT @ClaudiaKoerner The DNA database of CA felons helped catch the Grim Sleeper when his nephew was convicted in an unrelated case. I wondered if that’s how authorities suddenly cracked the Golden State Killer’s identity, with familial DNA.	negative	en	USA	NORTH AMERICA	North America	United States of America			2022-10-18T14:26:42.225+0000	REDACTED	REDACTED			REDACTED	unknown		3.9	2327		CA, USA			http://twitter.com/ClaudiaKoerner/statuses/989613266795032576		e8a467942eca9c80e256b174bd90f9c9		REDACTED	2018-04-26T21:12:43.000+0000	share	989613266795032576	null	2327	4995	0		http://twitter.com/ClaudiaKoerner/statuses/989613266795032576	0		178788	false	2022-10-18T14:26:42.225+0000
23765							2018-04-27 01:29:20.0	RT @cfarivar Worthwhile reading by @brendankoerner from 2015: "Your Relative’s DNA Could Turn You Into a Suspect" https://t.co/LXIiQ6EByW	neutral	en	USA	NORTH AMERICA	North America	United States of America	USA.HI.Wailuku		2022-10-18T14:26:43.542+0000	REDACTED	REDACTED	Wailuku	https://www.wired.com/2015/10/familial-dna-evidence-turns-innocent-people-into-crime-suspects/	REDACTED	unknown		30.5	8789		Wailuku, HI, USA		@cfarivar, @brendankoerner	http://twitter.com/cfarivar/statuses/989676485165240321		02edb519397999f66a83f8f26dbc8080	https://t.co/LXIiQ6EByW	REDACTED	2018-04-27T01:23:56.000+0000	share	989676485165240321	null	8789	999	0		http://twitter.com/cfarivar/statuses/989676485165240321	0		112975	false	2022-10-18T14:26:43.542+0000
23764							2018-04-27 01:29:32.0	DeAngelo's name had not been on the radar of law enforcement before last week Sacramento County District Attorney Anne Marie Schubert said Contacted Fri both Ancestry & https://t.co/wVBAp0t0pP said they weren't involved in the case. (WHO ELSE DOES THIS) ? https://t.co/oYWeyJPxUZ	neutral	en	USA	NORTH AMERICA	North America	United States of America		individual	2022-10-18T14:26:43.415+0000	REDACTED	REDACTED		https://www.23andme.com/, https://twitter.com/Circa/status/989669583840669696	REDACTED	female		0	298		USA			http://twitter.com/tinagolden71165/statuses/989677898092220416		9e54f732abadd5342b255c4a48123b0e	https://t.co/wVBAp0t0pP, https://t.co/oYWeyJPxUZ, http://23andMe.com	REDACTED		post	0	null	298	158	0			0		31170	false	2022-10-18T14:26:43.415+0000
23763							2018-04-27 01:30:39.0	RT @cfarivar Worthwhile reading by @brendankoerner from 2015: "Your Relative’s DNA Could Turn You Into a Suspect" https://t.co/LXIiQ6EByW	neutral	en	USA	NORTH AMERICA	North America	United States of America	USA.DC.Washington, DC	individual	2022-10-18T14:26:43.349+0000	REDACTED	REDACTED	Washington, D.C.	https://www.wired.com/2015/10/familial-dna-evidence-turns-innocent-people-into-crime-suspects/	REDACTED	male		25	5735	Science, Books, Fine arts	Washington, DC, DC, USA		@cfarivar, @brendankoerner	http://twitter.com/cfarivar/statuses/989676485165240321	{profession=Journalist, jobTitle=Journalist}	ca0fd3bc1f83697fb68d731b1606b327	https://t.co/LXIiQ6EByW	REDACTED	2018-04-27T01:23:56.000+0000	share	989676485165240321	null	5735	1149	0		http://twitter.com/cfarivar/statuses/989676485165240321	0		33523	true	2022-10-18T14:26:43.349+0000
23762							2018-04-27 01:31:16.0	RT @cfarivar .@Ancestry spox emails me (@arstechnica): "We have not been in contact with law enforcement regarding the Joseph James DeAngelo case. Ancestry advocates for its members’ privacy and will not share any information with law enforcement unless compelled to by valid legal process."	neutral	en	USA	NORTH AMERICA	North America	United States of America	USA.HI.Wailuku		2022-10-18T14:26:44.665+0000	REDACTED	REDACTED	Wailuku		REDACTED	unknown		30.5	8789		Wailuku, HI, USA		@ancestry, @arstechnica	http://twitter.com/cfarivar/statuses/989672977141719040		376124b2bd597e082481ab14246d8dea		REDACTED	2018-04-27T01:09:59.000+0000	share	989672977141719040	null	8789	999	0		http://twitter.com/cfarivar/statuses/989672977141719040	0		112979	false	2022-10-18T14:26:44.665+0000
23761							2018-04-27 01:31:18.0	RT @cfarivar @Ancestry @arstechnica "For background - We publish law enforcement requests in our transparency report annually. It’s important to note that in all of 2015, 2016, and 2017 we received no valid legal requests for genetic information."	neutral	en	USA	NORTH AMERICA	North America	United States of America	USA.HI.Wailuku		2022-10-18T14:26:44.654+0000	REDACTED	REDACTED	Wailuku		REDACTED	unknown		30.5	8789		Wailuku, HI, USA			http://twitter.com/cfarivar/statuses/989673058397913088		fe648436844fbb0c7cb4544efc7aacc8		REDACTED	2018-04-27T01:10:19.000+0000	share	989673058397913088	null	8789	999	0		http://twitter.com/cfarivar/statuses/989673058397913088	0		112980	false	2022-10-18T14:26:44.654+0000
23760							2018-04-27 01:31:23.0	@OrinKerr Familial DNA searches (FDS) raise important privacy issues. As the following study shows, to date only Maryland has banned the practice. https://t.co/PfT3UKige2	neutral	en	USA	NORTH AMERICA	North America	United States of America	USA.HI.Honolulu	individual	2022-10-18T14:26:43.358+0000	REDACTED	REDACTED	Honolulu	https://www.ncjrs.gov/pdffiles1/nij/grants/251081.pdf	REDACTED	male		0	528	Fine arts	Honolulu, HI, USA			http://twitter.com/alexrblackwell/statuses/989678361948569601		b5ecc4d2ad7cebe63ca1f58959ef5357	https://t.co/PfT3UKige2	REDACTED		reply	989671142536331264	null	528	140	0	http://twitter.com/OrinKerr/statuses/989671142536331264		0		10186	false	2022-10-18T14:26:43.358+0000
23759							2018-04-27 01:32:22.0	@AgEvoGenomes This has been done for a while in several states apparently, though its constitutionality hasn't been tested yet: https://t.co/wC8EIQX68b	neutral	en	USA	NORTH AMERICA	North America	United States of America		individual	2022-10-18T14:26:44.663+0000	REDACTED	REDACTED		https://mobile.nytimes.com/2017/01/27/nyregion/familial-dna-searching-karina-vetrano.html	REDACTED	male		0	382	Food & Drinks, Music, Science, Business	MO, USA			http://twitter.com/kay_aych/statuses/989678610125676544		c5d299b96373e8ee70df887c20c01312	https://t.co/wC8EIQX68b	REDACTED		reply	989672235257430016	null	382	482	0	http://twitter.com/AgEvoGenomes/statuses/989672235257430016		0		3288	false	2022-10-18T14:26:44.663+0000
23758							2018-04-27 01:33:16.0	@TlMBERWOLVES they and ancestry said they "resist" law enforcement collaboration, i'd love to see what that "resist" threshhold is	neutral	en	USA	NORTH AMERICA	North America	United States of America		individual	2022-10-18T14:26:44.649+0000	REDACTED	REDACTED			REDACTED	unknown		0	182		USA		@tlmberwolves	http://twitter.com/sponcondereplay/statuses/989678837578412033		0091f4d88c1a487dc0ac1e15b8d5c404		REDACTED		reply	989678425047740416	null	182	399	0	http://twitter.com/TlMBERWOLVES/statuses/989678425047740416		0		18842	false	2022-10-18T14:26:44.649+0000
23757							2018-04-27 01:33:34.0	RT @ClaudiaKoerner The DNA database of CA felons helped catch the Grim Sleeper when his nephew was convicted in an unrelated case. I wondered if that’s how authorities suddenly cracked the Golden State Killer’s identity, with familial DNA.	negative	en	USA	NORTH AMERICA	North America	United States of America			2022-10-18T14:26:42.214+0000	REDACTED	REDACTED			REDACTED	female		0	412		FL, USA			http://twitter.com/ClaudiaKoerner/statuses/989613266795032576		4ed9429cee16a03a91d9211cc1a6cb1e		REDACTED	2018-04-26T21:12:43.000+0000	share	989613266795032576	null	412	1851	0		http://twitter.com/ClaudiaKoerner/statuses/989613266795032576	0		14157	false	2022-10-18T14:26:42.214+0000
23756							2018-04-27 01:33:44.0	RT @signifyify California requirements for police when they want to use familial dna/dna banks. From https://t.co/ZIQFjZsXiI #goldenstatekiller https://t.co/i59vJdRA7U	neutral	en	USA	NORTH AMERICA	North America	United States of America		individual	2022-10-18T14:26:42.212+0000	REDACTED	REDACTED		https://www.wired.com/2015/10/familial-dna-evidence-turns-innocent-people-into-crime-suspects/	REDACTED	unknown	#goldenstatekiller	25.9	6029	Books	CA, USA	http://pbs.twimg.com/media/DbwIDwhVQAAia0T.jpg		http://twitter.com/signifyify/statuses/989675581083193344		af65a5ff9822622a74580824ac2984ac	https://t.co/ZIQFjZsXiI, https://t.co/i59vJdRA7U	REDACTED	2018-04-27T01:20:20.000+0000	share	989675581083193344	null	6029	6173	0		http://twitter.com/signifyify/statuses/989675581083193344	0		5579	false	2022-10-18T14:26:42.212+0000
23755							2018-04-27 01:36:07.0	RT @ClaudiaKoerner The DNA database of CA felons helped catch the Grim Sleeper when his nephew was convicted in an unrelated case. I wondered if that’s how authorities suddenly cracked the Golden State Killer’s identity, with familial DNA.	negative	en	USA	NORTH AMERICA	North America	United States of America	USA.TX.El Paso		2022-10-18T14:26:42.222+0000	REDACTED	REDACTED	El Paso		REDACTED	male		0	781		El Paso, TX, USA			http://twitter.com/ClaudiaKoerner/statuses/989613266795032576		0b0d4292782e0effbc24fb6d63a174b3		REDACTED	2018-04-26T21:12:43.000+0000	share	989613266795032576	null	781	430	0		http://twitter.com/ClaudiaKoerner/statuses/989613266795032576	0		28040	false	2022-10-18T14:26:42.222+0000
23754							2018-04-27 01:36:44.0	RT @katemather The use of familial DNA, which is how the #LAPD ultimately caught the Grim Sleeper, is already controversial. (See this @marisagerber story: https://t.co/Xq8MJsizfF) Wonder what using a relative's DNA from a genealogy website means for future cases. https://t.co/846UUKr2zi	neutral	en	USA	NORTH AMERICA	North America	United States of America	USA.TX.El Paso		2022-10-18T14:26:44.654+0000	REDACTED	REDACTED	El Paso	http://www.latimes.com/local/lanow/la-me-familial-dna-20161023-snap-story.html, http://www.sacbee.com/latest-news/article209913514.html	REDACTED	male	#lapd	0	781		El Paso, TX, USA		@marisagerber	http://twitter.com/katemather/statuses/989619182722400256		33e56a7fdf88fa128e42102c6d8c8c66	https://t.co/Xq8MJsizfF, https://t.co/846UUKr2zi, https://lat.ms/2eDKWEV, https://bit.ly/2HZvMZv	REDACTED	2018-04-26T21:36:14.000+0000	share	989619182722400256	null	781	430	0		http://twitter.com/katemather/statuses/989619182722400256	0		28042	false	2022-10-18T14:26:44.654+0000
23753							2018-04-27 01:39:49.0	RT @katemather The use of familial DNA, which is how the #LAPD ultimately caught the Grim Sleeper, is already controversial. (See this @marisagerber story: https://t.co/Xq8MJsizfF) Wonder what using a relative's DNA from a genealogy website means for future cases. https://t.co/846UUKr2zi	neutral	en	USA	NORTH AMERICA	North America	United States of America			2022-10-18T14:26:44.650+0000	REDACTED	REDACTED		http://www.latimes.com/local/lanow/la-me-familial-dna-20161023-snap-story.html, http://www.sacbee.com/latest-news/article209913514.html	REDACTED	female	#lapd	0	668		MD, USA		@marisagerber	http://twitter.com/katemather/statuses/989619182722400256		922890fa7a5822f9538c171c6bd0503b	https://t.co/Xq8MJsizfF, https://t.co/846UUKr2zi, https://lat.ms/2eDKWEV, https://bit.ly/2HZvMZv	REDACTED	2018-04-26T21:36:14.000+0000	share	989619182722400256	null	668	617	0		http://twitter.com/katemather/statuses/989619182722400256	0		2089	false	2022-10-18T14:26:44.650+0000
23752							2018-04-27 01:40:00.0	Is it true that @Ancestry let’s law enforcement access their database?	neutral	en	USA	NORTH AMERICA	North America	United States of America		individual	2022-10-18T14:26:42.223+0000	REDACTED	REDACTED			REDACTED	male		0	19	Science, Beauty/Health & Fitness	CA, USA		@ancestry	http://twitter.com/swimfish76/statuses/989680531800375296	{profession=Student, jobTitle=Student}	d7ff42ece492171e4f5a0e64c2993b63		REDACTED		post	0	null	19	106	0			0		1111	false	2022-10-18T14:26:42.223+0000
23751							2018-04-27 01:40:27.0	@mattdpearce @frenchcori This isn't new unfortunately. Ancestry's DNA testing has been used by law enforcement. This isn't new. I won't use these services because nobody	negative	en	USA	NORTH AMERICA	North America	United States of America		individual	2022-10-18T14:26:44.640+0000	REDACTED	REDACTED			REDACTED	unknown		35.3	12724	Science, Animals & Pets	USA			http://twitter.com/awelab1956/statuses/989680642232205312	{profession=Health practitioner, jobTitle=Anesthetist}	42d729f996fdcc311f88c5e6f31923de		REDACTED		reply	989634315502764032	null	12724	13219	0	http://twitter.com/mattdpearce/statuses/989634315502764032		0		316907	false	2022-10-18T14:26:44.640+0000
23750							2018-04-27 01:40:45.0	@Mischief_macher @ZanetaGAdme @ClaudiaKoerner @sacbee_news You have to sign the testing company’s consent form when you send your spit or cheek swab. None ask your permission to make it available to law enforcement. 23 and Me already said they require a warrant. (Not sure Ysearch or gedmatch require a consent form.) 1/1	neutral	en	USA	NORTH AMERICA	North America	United States of America			2022-10-18T14:26:43.531+0000	REDACTED	REDACTED			REDACTED	female		0	368		USA			http://twitter.com/Genie4Fun/statuses/989680720552644609		4b991ec987b17d1a4ed7479f4017e899		REDACTED		reply	989625980607123457	null	368	410	0	http://twitter.com/Mischief_macher/statuses/989625980607123457		0		4504	false	2022-10-18T14:26:43.531+0000
23749							2018-04-27 01:42:37.0	@nytimes I'm thrilled #GoldenStateKiller was finally arrested. But let's be clear: Facebook & Google have our data, which they're monetizing while jeopardizing our privacy. 23&Me & Ancestry charge us to give them our DNA which they then give away for free to law enforcement.	negative	en	USA	NORTH AMERICA	North America	United States of America			2022-10-18T14:26:42.222+0000	REDACTED	REDACTED			REDACTED	unknown	#goldenstatekiller	10.7	3718		USA			http://twitter.com/LakeMonahan/statuses/989681187235954688		513c6fe4d9e271e866157f31b8cbda33		REDACTED		reply	989633960018956290	null	3718	3663	0	http://twitter.com/nytimes/statuses/989633960018956290		0		7330	false	2022-10-18T14:26:42.222+0000
23748							2018-04-27 01:44:52.0	Literally don’t understand folks being upset familial DNA was used to catch #GoldenStateKiller. It caught a monster. Don’t be a monster and it won’t be a problem. If your relative is a monster don’t you want them caught?	negative	en	USA	NORTH AMERICA	North America	United States of America		individual	2022-10-18T14:26:43.544+0000	REDACTED	REDACTED			REDACTED	unknown	#goldenstatekiller	27.4	1461	Science	WI, USA			http://twitter.com/iamcortneyrae/statuses/989681755694170112	{profession=Scientist & Researcher, jobTitle=Scientist}	bda7844e4c334cc037b745fef036de6d		REDACTED		post	0	null	23	209	1			1		80	false	2022-10-18T14:26:43.544+0000
23747							2018-04-27 01:50:10.0	RT @ClaudiaKoerner The DNA database of CA felons helped catch the Grim Sleeper when his nephew was convicted in an unrelated case. I wondered if that’s how authorities suddenly cracked the Golden State Killer’s identity, with familial DNA.	negative	en	USA	NORTH AMERICA	North America	United States of America			2022-10-18T14:26:43.329+0000	REDACTED	REDACTED			REDACTED	male		25.3	5841		USA			http://twitter.com/ClaudiaKoerner/statuses/989613266795032576		28063787435dc69d2a3559818ebb49f0		REDACTED	2018-04-26T21:12:43.000+0000	share	989613266795032576	null	5841	5129	0		http://twitter.com/ClaudiaKoerner/statuses/989613266795032576	0		171847	false	2022-10-18T14:26:43.329+0000
23746							2018-04-27 01:52:13.0	RT @ClaudiaKoerner The DNA database of CA felons helped catch the Grim Sleeper when his nephew was convicted in an unrelated case. I wondered if that’s how authorities suddenly cracked the Golden State Killer’s identity, with familial DNA.	negative	en	USA	NORTH AMERICA	North America	United States of America			2022-10-18T14:26:43.403+0000	REDACTED	REDACTED			REDACTED	female		6.7	3207		USA			http://twitter.com/ClaudiaKoerner/statuses/989613266795032576		f97536d75f49332809c8f209b702b888		REDACTED	2018-04-26T21:12:43.000+0000	share	989613266795032576	null	3207	5001	0		http://twitter.com/ClaudiaKoerner/statuses/989613266795032576	0		119423	false	2022-10-18T14:26:43.403+0000
23745	RANDOM	how IGG works	terms of service policy awareness	personal opinion	impartial	neutral	2018-04-27 01:52:17.0	@OrinKerr With https://t.co/zhxu73Mmss at least, their privacy policy specifically states they "will not share your Genetic Information with law enforcement unless compelled by valid legal process as described in our Privacy Statement". Perhaps the provider has a cx of action against LE?	neutral	en	USA	NORTH AMERICA	North America	United States of America	USA.NC.Charlotte		2022-10-18T14:26:44.653+0000	REDACTED	REDACTED	Charlotte	https://www.ancestry.com/	REDACTED	male		0	16		Charlotte, NC, USA			http://twitter.com/NormanLegal/statuses/989683623229042688		bf7270955096faf027b671eec9897af8	https://t.co/zhxu73Mmss, http://Ancestry.com	REDACTED		reply	989679226000322561	null	16	102	0	http://twitter.com/OrinKerr/statuses/989679226000322561		0		43	false	2022-10-18T14:26:44.653+0000
23744							2018-04-27 01:54:30.0	RT @ClaudiaKoerner The DNA database of CA felons helped catch the Grim Sleeper when his nephew was convicted in an unrelated case. I wondered if that’s how authorities suddenly cracked the Golden State Killer’s identity, with familial DNA.	negative	en	USA	NORTH AMERICA	North America	United States of America			2022-10-18T14:26:42.215+0000	REDACTED	REDACTED			REDACTED	female		26.7	6365		USA			http://twitter.com/ClaudiaKoerner/statuses/989613266795032576		112e9bc7de0b649209e58f0bca9d431e		REDACTED	2018-04-26T21:12:43.000+0000	share	989613266795032576	null	6365	6965	0		http://twitter.com/ClaudiaKoerner/statuses/989613266795032576	0		30072	false	2022-10-18T14:26:42.215+0000
23743							2018-04-27 01:54:58.0	I had no issue with familial DNA searches in offender databases. But I specifically opposed the use of consumer databases. It is clear to me that with the correct laws & precautions there is a significant public safety benefit. #GoldenStateKiller	negative	en	USA	NORTH AMERICA	North America	United States of America		individual	2022-10-18T14:26:44.654+0000	REDACTED	REDACTED			REDACTED	unknown	#goldenstatekiller	26.1	6099	Politics	FL, USA			http://twitter.com/imademocrat1963/statuses/989684297056571392		b13c7e520bbd51d5762fe44d5d1b344c		REDACTED		reply	989682873799204865	null	6099	5763	0	http://twitter.com/imademocrat1963/statuses/989682873799204865		0		11469	false	2022-10-18T14:26:44.654+0000
23742							2018-04-27 02:00:06.0	Familial DNA also caught BTK. https://t.co/2VxCiw7zgN	neutral	en	USA	NORTH AMERICA	North America	United States of America	USA.MO.Kansas City	individual	2022-10-18T14:26:43.457+0000	REDACTED	REDACTED	Kansas City	https://twitter.com/kctv5/status/989679974948003840	REDACTED	female		58.1	159443	Food & Drinks, Family & Parenting	Kansas City, MO, USA			http://twitter.com/angiericono/statuses/989685590311473158	{profession=Journalist, jobTitle=Reporter}	f6319032e7622781dd5927b74f175e8c	https://t.co/2VxCiw7zgN	REDACTED		post	0	null	743	535	0			1		1753	true	2022-10-18T14:26:43.457+0000
23741							2018-04-27 02:00:07.0	RT @ClaudiaKoerner The DNA database of CA felons helped catch the Grim Sleeper when his nephew was convicted in an unrelated case. I wondered if that’s how authorities suddenly cracked the Golden State Killer’s identity, with familial DNA.	negative	en	USA	NORTH AMERICA	North America	United States of America			2022-10-18T14:26:44.638+0000	REDACTED	REDACTED			REDACTED	unknown		0	118		OR, USA			http://twitter.com/ClaudiaKoerner/statuses/989613266795032576		82e539dcb9d172c91830db5061aaa1f7		REDACTED	2018-04-26T21:12:43.000+0000	share	989613266795032576	null	118	127	0		http://twitter.com/ClaudiaKoerner/statuses/989613266795032576	0		51261	false	2022-10-18T14:26:44.638+0000
23740							2018-04-27 02:02:08.0	RT @angiericono Familial DNA also caught BTK. https://t.co/2VxCiw7zgN	neutral	en	USA	NORTH AMERICA	North America	United States of America	USA.MO.Kansas City		2022-10-18T14:26:43.366+0000	REDACTED	REDACTED	Kansas City	https://twitter.com/kctv5/status/989679974948003840	REDACTED	unknown		55.4	158700		Kansas City, MO, USA		@angiericono	http://twitter.com/angiericono/statuses/989685590311473158		4b4c3fe333dbe680489388cfd4e296c1	https://t.co/2VxCiw7zgN	REDACTED	2018-04-27T02:00:06.000+0000	share	989685590311473158	null	158700	806	0		http://twitter.com/angiericono/statuses/989685590311473158	0		183976	true	2022-10-18T14:26:43.366+0000
23739							2018-04-27 02:06:03.0	RT @ClaudiaKoerner The DNA database of CA felons helped catch the Grim Sleeper when his nephew was convicted in an unrelated case. I wondered if that’s how authorities suddenly cracked the Golden State Killer’s identity, with familial DNA.	negative	en	USA	NORTH AMERICA	North America	United States of America			2022-10-18T14:26:43.343+0000	REDACTED	REDACTED			REDACTED	female		0	832		GA, USA			http://twitter.com/ClaudiaKoerner/statuses/989613266795032576		4e9ef5bacb0198e7a3288256c3ffc9ba		REDACTED	2018-04-26T21:12:43.000+0000	share	989613266795032576	null	832	1983	0		http://twitter.com/ClaudiaKoerner/statuses/989613266795032576	0		70428	false	2022-10-18T14:26:43.343+0000
23738							2018-04-27 02:07:46.0	RT @ClaudiaKoerner The DNA database of CA felons helped catch the Grim Sleeper when his nephew was convicted in an unrelated case. I wondered if that’s how authorities suddenly cracked the Golden State Killer’s identity, with familial DNA.	negative	en	USA	NORTH AMERICA	North America	United States of America	USA.MO.Kansas City	individual	2022-10-18T14:26:43.548+0000	REDACTED	REDACTED	Kansas City		REDACTED	unknown		0	1172	Food & Drinks	Kansas City, KS, USA			http://twitter.com/ClaudiaKoerner/statuses/989613266795032576	{profession=Sportpersons & Trainer, jobTitle=Coach}	f6d7a842700cb02f6b242fc164626378		REDACTED	2018-04-26T21:12:43.000+0000	share	989613266795032576	null	1172	531	0		http://twitter.com/ClaudiaKoerner/statuses/989613266795032576	0		11186	false	2022-10-18T14:26:43.548+0000
23737							2018-04-27 02:08:32.0	RT @cfarivar Worthwhile reading by @brendankoerner from 2015: "Your Relative’s DNA Could Turn You Into a Suspect" https://t.co/LXIiQ6EByW	neutral	en	USA	NORTH AMERICA	North America	United States of America	USA.NY.New York	individual	2022-10-18T14:26:43.363+0000	REDACTED	REDACTED	New York	https://www.wired.com/2015/10/familial-dna-evidence-turns-innocent-people-into-crime-suspects/	REDACTED	male		28.3	7146	Books	New York, NY, USA		@cfarivar, @brendankoerner	http://twitter.com/cfarivar/statuses/989676485165240321	{profession=Journalist, jobTitle=Editor}	90446197e9201106778785cf952bfba8	https://t.co/LXIiQ6EByW	REDACTED	2018-04-27T01:23:56.000+0000	share	989676485165240321	null	7146	892	0		http://twitter.com/cfarivar/statuses/989676485165240321	0		21025	true	2022-10-18T14:26:43.363+0000
23736							2018-04-27 02:09:02.0	RT @ClaudiaKoerner The DNA database of CA felons helped catch the Grim Sleeper when his nephew was convicted in an unrelated case. I wondered if that’s how authorities suddenly cracked the Golden State Killer’s identity, with familial DNA.	negative	en	USA	NORTH AMERICA	North America	United States of America	USA.CA.Fresno		2022-10-18T14:26:43.499+0000	REDACTED	REDACTED	Fresno		REDACTED	male		0	139		Fresno, CA, USA			http://twitter.com/ClaudiaKoerner/statuses/989613266795032576		0cbd3059dfd64fa524af99d12be6d64c		REDACTED	2018-04-26T21:12:43.000+0000	share	989613266795032576	null	139	291	0		http://twitter.com/ClaudiaKoerner/statuses/989613266795032576	0		9981	false	2022-10-18T14:26:43.499+0000
23735							2018-04-27 02:09:05.0	RT @cfarivar Worthwhile reading by @brendankoerner from 2015: "Your Relative’s DNA Could Turn You Into a Suspect" https://t.co/LXIiQ6EByW	neutral	en	USA	NORTH AMERICA	North America	United States of America			2022-10-18T14:26:43.550+0000	REDACTED	REDACTED		https://www.wired.com/2015/10/familial-dna-evidence-turns-innocent-people-into-crime-suspects/	REDACTED	female		28.7	7402		USA		@cfarivar, @brendankoerner	http://twitter.com/cfarivar/statuses/989676485165240321		69bf92bba987c3dfdcf0583ed7c42043	https://t.co/LXIiQ6EByW	REDACTED	2018-04-27T01:23:56.000+0000	share	989676485165240321	null	7402	975	0		http://twitter.com/cfarivar/statuses/989676485165240321	0		6467	true	2022-10-18T14:26:43.550+0000
23734							2018-04-27 02:09:10.0	CW Podcast: Assemblyman Jim Cooper, a 30-year veteran of the Sacramento Sheriff's Department, chats about the importance of DNA evidence, including the role of "familial DNA" in the capture of East Area Rapist suspect Joseph James DeAngelo. https://t.co/1A3GZey51p https://t.co/LE0OUYTxma	neutral	en	USA	NORTH AMERICA	North America	United States of America	USA.CA.Sacramento		2022-10-18T14:26:43.550+0000	REDACTED	REDACTED	Sacramento	http://capitolweekly.net/capitol-weekly-podcast-jim-cooper/	REDACTED	unknown		34.1	11545		Sacramento, CA, USA	http://pbs.twimg.com/media/DbwTsF-VAAM6Xo8.jpg		http://twitter.com/Capitol_Weekly/statuses/989687870062411776		eede93e97df9f362752a0d09c1222487	https://t.co/1A3GZey51p, https://t.co/LE0OUYTxma	REDACTED		post	0	null	11545	1685	0			0		21234	false	2022-10-18T14:26:43.550+0000
23733							2018-04-27 02:09:13.0	RT @cfarivar Worthwhile reading by @brendankoerner from 2015: "Your Relative’s DNA Could Turn You Into a Suspect" https://t.co/LXIiQ6EByW	neutral	en	USA	NORTH AMERICA	North America	United States of America	USA.NY.New York		2022-10-18T14:26:43.362+0000	REDACTED	REDACTED	New York	https://www.wired.com/2015/10/familial-dna-evidence-turns-innocent-people-into-crime-suspects/	REDACTED	male		0	125		New York, NY, USA		@cfarivar, @brendankoerner	http://twitter.com/cfarivar/statuses/989676485165240321		684ebcd5e90dd7daf8f0ae7ab681a2f0	https://t.co/LXIiQ6EByW	REDACTED	2018-04-27T01:23:56.000+0000	share	989676485165240321	null	125	122	0		http://twitter.com/cfarivar/statuses/989676485165240321	0		16975	false	2022-10-18T14:26:43.362+0000
23732							2018-04-27 02:10:13.0	Ancestry, 23andMe deny assisting law enforcement in East Area Rapist case https://t.co/HncgTLoQe8 https://t.co/x94Vdri8Ih	neutral	en	USA	NORTH AMERICA	North America	United States of America		organisational	2022-10-18T14:26:44.639+0000	REDACTED	REDACTED		https://www.mercurynews.com/2018/04/26/ancestry-23andme-deny-assisting-law-enforcement-in-east-area-rapist-case/?utm_campaign=Echobox&utm_medium=Social&utm_source=Twitter#link_time=1524794472	REDACTED			59.5	237141	Automotive	CA, USA	http://pbs.twimg.com/media/DbwUHH9XUAUXqDd.jpg		http://twitter.com/mercnews/statuses/989688133842325506		008e2100a4562a8e1e127f80f4966cfb	https://t.co/HncgTLoQe8, https://t.co/x94Vdri8Ih, https://bayareane.ws/2r2u1mk	REDACTED		post	0	null	232177	1681	0			4		245142	true	2022-10-18T14:26:44.639+0000
23731							2018-04-27 02:10:25.0	can you imagine sending your dna off to 23andme or ancestry just because you’re curious what your background is and it ends up helping solve a cold case and that an infamous serial killer/rapist is in your family I mean damn	negative	en	USA	NORTH AMERICA	North America	United States of America	USA.IL.Chicago	individual	2022-10-18T14:26:43.555+0000	REDACTED	REDACTED	Chicago		REDACTED	unknown		0	190	Games	Chicago, IL, USA			http://twitter.com/cephalopodas/statuses/989688187084771328		c8dbc54efcc4f670a1cc9e19b34ba0ba		REDACTED		post	0	null	190	694	0			0		10584	false	2022-10-18T14:26:43.555+0000
23730							2018-04-27 02:12:19.0	RT @mercnews Ancestry, 23andMe deny assisting law enforcement in East Area Rapist case https://t.co/HncgTLoQe8 https://t.co/x94Vdri8Ih	neutral	en	USA	NORTH AMERICA	North America	United States of America	USA.DC.Washington, DC	individual	2022-10-18T14:26:43.495+0000	REDACTED	REDACTED	Washington, D.C.	https://www.mercurynews.com/2018/04/26/ancestry-23andme-deny-assisting-law-enforcement-in-east-area-rapist-case/?utm_campaign=Echobox&utm_medium=Social&utm_source=Twitter#link_time=1524794472	REDACTED	female		5.3	2707	Technology	Washington, DC, DC, USA	http://pbs.twimg.com/media/DbwUHH9XUAUXqDd.jpg	@mercnews	http://twitter.com/mercnews/statuses/989688133842325506	{profession=Legal, jobTitle=General Counsel}	bfafa83e54dfd87becd74814856177b6	https://t.co/HncgTLoQe8, https://t.co/x94Vdri8Ih, https://bayareane.ws/2r2u1mk	REDACTED	2018-04-27T02:10:13.000+0000	share	989688133842325506	null	2707	3403	0		http://twitter.com/mercnews/statuses/989688133842325506	0		61446	false	2022-10-18T14:26:43.495+0000
23729							2018-04-27 02:13:37.0	RT @ClaudiaKoerner The DNA database of CA felons helped catch the Grim Sleeper when his nephew was convicted in an unrelated case. I wondered if that’s how authorities suddenly cracked the Golden State Killer’s identity, with familial DNA.	negative	en	USA	NORTH AMERICA	North America	United States of America		individual	2022-10-18T14:26:43.502+0000	REDACTED	REDACTED			REDACTED	female		0	368		USA			http://twitter.com/ClaudiaKoerner/statuses/989613266795032576		b2194468bcbe305ca3feb015b35e83e9		REDACTED	2018-04-26T21:12:43.000+0000	share	989613266795032576	null	368	3324	0		http://twitter.com/ClaudiaKoerner/statuses/989613266795032576	0		28245	false	2022-10-18T14:26:43.502+0000
23728							2018-04-27 02:14:11.0	“That means you don't even have to consent to have your DNA available to law enforcement.” Via @Kwagstaff: https://t.co/PM3clGeTAk	neutral	en	USA	NORTH AMERICA	North America	United States of America		individual	2022-10-18T14:26:44.654+0000	REDACTED	REDACTED		https://mashable.com/2018/04/26/golden-state-killer-joseph-james-deangelo-dna-ancestry-websites/	REDACTED	female		4.7	2522	Fine arts	CA, USA		@kwagstaff	http://twitter.com/jfineoriginal/statuses/989689133084827649	{profession=Artist, jobTitle=Illustrator}	b7803ad60f8e2365bacbceee8a703a6d	https://t.co/PM3clGeTAk	REDACTED		post	0	null	2522	728	0			0		6724	false	2022-10-18T14:26:44.654+0000
23727							2018-04-27 02:14:19.0	RT @cfarivar Worthwhile reading by @brendankoerner from 2015: "Your Relative’s DNA Could Turn You Into a Suspect" https://t.co/LXIiQ6EByW	neutral	en	USA	NORTH AMERICA	North America	United States of America	USA.CA.San Francisco		2022-10-18T14:26:43.351+0000	REDACTED	REDACTED	San Francisco	https://www.wired.com/2015/10/familial-dna-evidence-turns-innocent-people-into-crime-suspects/	REDACTED	unknown		1.3	1854		San Francisco, CA, USA		@cfarivar, @brendankoerner	http://twitter.com/cfarivar/statuses/989676485165240321		4f476dcf5b5d974b9139601bdf8b423b	https://t.co/LXIiQ6EByW	REDACTED	2018-04-27T01:23:56.000+0000	share	989676485165240321	null	1854	352	0		http://twitter.com/cfarivar/statuses/989676485165240321	0		60796	false	2022-10-18T14:26:43.351+0000
23726							2018-04-27 02:17:40.0	There would be a fear from people that @23andMe and @Ancestry would collect dna data for law enforcement. I can imagine that this puts them in a predicament. I’m not sure how I feel, but it does have it’s pros/cons! We’ll see how this blows up and effects business... https://t.co/7XmdK1q23S	negative	en	USA	NORTH AMERICA	North America	United States of America	USA.CA.Santa Rosa	individual	2022-10-18T14:26:43.422+0000	REDACTED	REDACTED	Santa Rosa	https://twitter.com/sarahnemerson/status/989624346841772032	REDACTED	unknown		2.8	2119	Sports	Santa Rosa, CA, USA		@23andme, @ancestry	http://twitter.com/sasentertainmnt/statuses/989690009346174977	{profession=Executive, jobTitle=Owner}	cffe4e5fb3d3ae97ce15db22fb755bd6	https://t.co/7XmdK1q23S	REDACTED		post	0	null	2119	4994	0			0		19038	false	2022-10-18T14:26:43.422+0000
23725							2018-04-27 02:20:13.0	RT @cfarivar Worthwhile reading by @brendankoerner from 2015: "Your Relative’s DNA Could Turn You Into a Suspect" https://t.co/LXIiQ6EByW	neutral	en	USA	NORTH AMERICA	North America	United States of America	USA.CA.San Francisco		2022-10-18T14:26:44.652+0000	REDACTED	REDACTED	San Francisco	https://www.wired.com/2015/10/familial-dna-evidence-turns-innocent-people-into-crime-suspects/	REDACTED	unknown		76.6	2101758		San Francisco, CA, USA		@cfarivar, @brendankoerner	http://twitter.com/cfarivar/statuses/989676485165240321		d18d7897eecfec22ac3901c0c2e4c54e	https://t.co/LXIiQ6EByW	REDACTED	2018-04-27T01:23:56.000+0000	share	989676485165240321	null	2101758	139	0		http://twitter.com/cfarivar/statuses/989676485165240321	0		10300	true	2022-10-18T14:26:44.652+0000
23724							2018-04-27 02:20:26.0	@Walldo I called it when they caught him, probably familial DNA	neutral	en	USA	NORTH AMERICA	North America	United States of America	USA.TX.Dallas	organisational	2022-10-18T14:26:42.225+0000	REDACTED	REDACTED	Dallas		REDACTED	male		0	134	Animals & Pets	Dallas, TX, USA		@walldo	http://twitter.com/chupacabrito/statuses/989690705026011137		eeb8c80159a49f21b25de4bd402e0dc5		REDACTED		reply	989685863310282753	null	134	659	0	http://twitter.com/Walldo/statuses/989685863310282753		0		5207	false	2022-10-18T14:26:42.225+0000
23723							2018-04-27 02:22:21.0	RT @CBSSacramento UPDATE: An @Ancestry spokespersonsaid it will not share information with law enforcement without it's compelled to "by a valid legal process." https://t.co/MQGmBZ0n0S https://t.co/UzHbaKDs6P	negative	en	USA	NORTH AMERICA	North America	United States of America			2022-10-18T14:26:42.224+0000	REDACTED	REDACTED		http://sacramento.cbslocal.com/2018/04/26/east-area-rapist-genealogy/, https://twitter.com/CBSSacramento/status/989648537162956802	REDACTED	female		1.6	1911		CA, USA		@ancestry	http://twitter.com/CBSSacramento/statuses/989662025923018754		353e298892c550e363cd0d213fddad56	https://t.co/MQGmBZ0n0S, https://t.co/UzHbaKDs6P, https://cbsloc.al/2Hxj5nX	REDACTED	2018-04-27T00:26:28.000+0000	share	989662025923018754	null	1911	1891	0		http://twitter.com/CBSSacramento/statuses/989662025923018754	0		36495	false	2022-10-18T14:26:42.224+0000
23722							2018-04-27 02:22:59.0	RT @cfarivar Worthwhile reading by @brendankoerner from 2015: "Your Relative’s DNA Could Turn You Into a Suspect" https://t.co/LXIiQ6EByW	neutral	en	USA	NORTH AMERICA	North America	United States of America	USA.NY.New York	individual	2022-10-18T14:26:43.392+0000	REDACTED	REDACTED	New York	https://www.wired.com/2015/10/familial-dna-evidence-turns-innocent-people-into-crime-suspects/	REDACTED	male		32.1	10439	Books	New York, NY, USA		@cfarivar, @brendankoerner	http://twitter.com/cfarivar/statuses/989676485165240321	{profession=Journalist, jobTitle=Journalist}	f3c42ac69e2b2b84ca007a162f27c4cf	https://t.co/LXIiQ6EByW	REDACTED	2018-04-27T01:23:56.000+0000	share	989676485165240321	null	10439	2690	0		http://twitter.com/cfarivar/statuses/989676485165240321	0		79462	true	2022-10-18T14:26:43.392+0000
23721							2018-04-27 02:23:41.0	RT @katemather The use of familial DNA, which is how the #LAPD ultimately caught the Grim Sleeper, is already controversial. (See this @marisagerber story: https://t.co/Xq8MJsizfF) Wonder what using a relative's DNA from a genealogy website means for future cases. https://t.co/846UUKr2zi	neutral	en	USA	NORTH AMERICA	North America	United States of America	USA.OH.Columbus		2022-10-18T14:26:42.223+0000	REDACTED	REDACTED	Columbus	http://www.latimes.com/local/lanow/la-me-familial-dna-20161023-snap-story.html, http://www.sacbee.com/latest-news/article209913514.html	REDACTED	female	#lapd	0	1197		Columbus, OH, USA		@marisagerber	http://twitter.com/katemather/statuses/989619182722400256		f84a573ce4da0fe55b568d574ee80e2b	https://t.co/Xq8MJsizfF, https://t.co/846UUKr2zi, https://lat.ms/2eDKWEV, https://bit.ly/2HZvMZv	REDACTED	2018-04-26T21:36:14.000+0000	share	989619182722400256	null	1197	2214	0		http://twitter.com/katemather/statuses/989619182722400256	0		27848	false	2022-10-18T14:26:42.223+0000
23720							2018-04-27 02:23:57.0	RT @cfarivar Worthwhile reading by @brendankoerner from 2015: "Your Relative’s DNA Could Turn You Into a Suspect" https://t.co/LXIiQ6EByW	neutral	en	USA	NORTH AMERICA	North America	United States of America	USA.TX.Houston	individual	2022-10-18T14:26:42.215+0000	REDACTED	REDACTED	Houston	https://www.wired.com/2015/10/familial-dna-evidence-turns-innocent-people-into-crime-suspects/	REDACTED	unknown		24.4	5568	Books, Business	Houston, TX, USA		@cfarivar, @brendankoerner	http://twitter.com/cfarivar/statuses/989676485165240321	{profession=Journalist, jobTitle=Correspondent}	69ec358102207dca1c48556740e53bf7	https://t.co/LXIiQ6EByW	REDACTED	2018-04-27T01:23:56.000+0000	share	989676485165240321	null	5568	1387	0		http://twitter.com/cfarivar/statuses/989676485165240321	0		11546	true	2022-10-18T14:26:42.215+0000
23719							2018-04-27 02:24:14.0	Caught with familial DNA https://t.co/qs5oWb4flU	neutral	en	USA	NORTH AMERICA	North America	United States of America	USA.TX.Dallas	organisational	2022-10-18T14:26:43.500+0000	REDACTED	REDACTED	Dallas	https://www.buzzfeed.com/danvergano/serial-killer-dna-testing	REDACTED	male		0	134	Animals & Pets	Dallas, TX, USA			http://twitter.com/chupacabrito/statuses/989691660278910977		d23c38f8aec9b8f161bb5c9fb5c22b6a	https://t.co/qs5oWb4flU	REDACTED		post	0	null	134	659	0			0		5208	false	2022-10-18T14:26:43.500+0000
23718							2018-04-27 02:26:03.0	@SarahNEmerson Funny they should say that because they have offered LE access in the past. https://t.co/h53tYk7Plu	neutral	en	USA	NORTH AMERICA	North America	United States of America		individual	2022-10-18T14:26:44.662+0000	REDACTED	REDACTED		https://www.wired.com/2015/10/familial-dna-evidence-turns-innocent-people-into-crime-suspects/	REDACTED	male		0	34		USA		@sarahnemerson	http://twitter.com/saltynostrils/statuses/989692118368055296		3eae31821af89c9c8513ab2cec6057e7	https://t.co/h53tYk7Plu	REDACTED		reply	989625670660603904	null	34	422	0	http://twitter.com/SarahNEmerson/statuses/989625670660603904		0		1610	false	2022-10-18T14:26:44.662+0000
23717							2018-04-27 02:27:14.0	RT @cfarivar Worthwhile reading by @brendankoerner from 2015: "Your Relative’s DNA Could Turn You Into a Suspect" https://t.co/LXIiQ6EByW	neutral	en	USA	NORTH AMERICA	North America	United States of America			2022-10-18T14:26:43.451+0000	REDACTED	REDACTED		https://www.wired.com/2015/10/familial-dna-evidence-turns-innocent-people-into-crime-suspects/	REDACTED	female		0	1137		USA		@cfarivar, @brendankoerner	http://twitter.com/cfarivar/statuses/989676485165240321		b2a6600559c342f5be17a6af21bbcefb	https://t.co/LXIiQ6EByW	REDACTED	2018-04-27T01:23:56.000+0000	share	989676485165240321	null	1137	948	0		http://twitter.com/cfarivar/statuses/989676485165240321	0		108949	false	2022-10-18T14:26:43.451+0000
23716							2018-04-27 02:27:58.0	Hey @Ancestry @23andMe @familytreedna @myheritagedna Which one of you allowed law enforcement to have access to your database for a criminal investigation? https://t.co/9t8KWyaR5e	neutral	en	USA	NORTH AMERICA	North America	United States of America		individual	2022-10-18T14:26:43.555+0000	REDACTED	REDACTED		http://amp.sacbee.com/latest-news/article209913514.html?__twitter_impression=true	REDACTED	female		23.9	1842	Books	USA		@ancestry, @23andme, @familytreedna, @myheritagedna	http://twitter.com/templebdparadox/statuses/989692602654998528		f340f8782ccfcb2850e7582c7fddb386	https://t.co/9t8KWyaR5e	REDACTED		post	0	null	921	651	1			0		17209	false	2022-10-18T14:26:43.555+0000
23715							2018-04-27 02:28:17.0	I was wondering when all those ancestry DNA sites would be used by law enforcement. Now we see it doesn’t even have to be your own DNA, a relative’s DNA😳 https://t.co/4DT2abMsFk	neutral	en	USA	NORTH AMERICA	North America	United States of America			2022-10-18T14:26:43.341+0000	REDACTED	REDACTED		http://www.sacbee.com/news/local/crime/article209913514.html	REDACTED	unknown		0	38		CA, USA			http://twitter.com/Fear_Not_Ever/statuses/989692681218473985		5fe6200e8ef51b9d0a6348a35aa17fed	https://t.co/4DT2abMsFk	REDACTED		post	0	null	38	196	0			0		416	false	2022-10-18T14:26:43.341+0000
23714							2018-04-27 02:28:21.0	RT @cfarivar Worthwhile reading by @brendankoerner from 2015: "Your Relative’s DNA Could Turn You Into a Suspect" https://t.co/LXIiQ6EByW	neutral	en	USA	NORTH AMERICA	North America	United States of America		individual	2022-10-18T14:26:44.643+0000	REDACTED	REDACTED		https://www.wired.com/2015/10/familial-dna-evidence-turns-innocent-people-into-crime-suspects/	REDACTED	female		0	1062	Technology, Family & Parenting	USA		@cfarivar, @brendankoerner	http://twitter.com/cfarivar/statuses/989676485165240321		3b02aa39d6c270d8ee22e17c4950c533	https://t.co/LXIiQ6EByW	REDACTED	2018-04-27T01:23:56.000+0000	share	989676485165240321	null	1062	2737	0		http://twitter.com/cfarivar/statuses/989676485165240321	0		10969	false	2022-10-18T14:26:44.643+0000
23713							2018-04-27 02:28:24.0	@RealityDoc @JolieC The last partial familial match we saw, ended up in the wrong guy getting arrested. It was given to law enforcement by Ancestry & they said said they wouldn’t give out their clients’ DNA again. Was that #48Hours or #Dateline??? https://t.co/pj5CqAaQi5	negative	en	USA	NORTH AMERICA	North America	United States of America		individual	2022-10-18T14:26:44.658+0000	REDACTED	REDACTED		https://twitter.com/sarahnemerson/status/989624346841772032	REDACTED	female	#48hours, #dateline	35.3	1957	Family & Parenting	USA		@realitydoc, @joliec	http://twitter.com/babysarah80/statuses/989692709857386496		1b3145528510ea6d3d087b38764b47a1	https://t.co/pj5CqAaQi5	REDACTED		post	0	null	361	1214	2			0		13861	false	2022-10-18T14:26:44.658+0000
23712							2018-04-27 02:31:23.0	RT @ClaudiaKoerner The DNA database of CA felons helped catch the Grim Sleeper when his nephew was convicted in an unrelated case. I wondered if that’s how authorities suddenly cracked the Golden State Killer’s identity, with familial DNA.	negative	en	USA	NORTH AMERICA	North America	United States of America			2022-10-18T14:26:44.655+0000	REDACTED	REDACTED			REDACTED	male		4.3	2439		USA			http://twitter.com/ClaudiaKoerner/statuses/989613266795032576		7f439a6a317336f7bd1d176d976a132b		REDACTED	2018-04-26T21:12:43.000+0000	share	989613266795032576	null	2439	3719	0		http://twitter.com/ClaudiaKoerner/statuses/989613266795032576	0		6562	false	2022-10-18T14:26:44.655+0000
23711							2018-04-27 02:35:31.0	@CoolHipsterName I’ve said that from the beginning. Familial DNA is a huge double-edged sword.	neutral	en	USA	NORTH AMERICA	North America	United States of America	USA.PA.Beaver Falls		2022-10-18T14:26:43.553+0000	REDACTED	REDACTED	Beaver Falls		REDACTED	unknown		0.4	1725		Beaver Falls, PA, USA		@coolhipstername	http://twitter.com/SousLeRadar/statuses/989694503647961090		d6d39c7726712ddbc5ca5055cc1e9b51		REDACTED		reply	989694212999467010	null	1725	1432	0	http://twitter.com/CoolHipsterName/statuses/989694212999467010		0		167073	false	2022-10-18T14:26:43.553+0000
23710							2018-04-27 02:36:21.0	@HighTechAB @MatRyanELATeach Apparently it's a fairly regular practice? I had no idea. https://t.co/7zJKfNC6hO	neutral	en	USA	NORTH AMERICA	North America	United States of America	USA.NY.New York	individual	2022-10-18T14:26:43.389+0000	REDACTED	REDACTED	New York	https://www.wired.com/2015/10/familial-dna-evidence-turns-innocent-people-into-crime-suspects/	REDACTED	female		28.7	7396	Technology	New York, NY, USA		@hightechab, @matryanelateach	http://twitter.com/thereadingzone/statuses/989694711345680385	{profession=Executive, jobTitle=VP}	90832a1b9d458aeb8deb894a61b12f89	https://t.co/7zJKfNC6hO	REDACTED		reply	989689303080034304	null	7396	2272	0	http://twitter.com/HighTechAB/statuses/989689303080034304		0		52781	false	2022-10-18T14:26:43.389+0000
23709							2018-04-27 02:37:00.0	This turned out to be right. https://t.co/wJXnLWsxWx	neutral	en	USA	NORTH AMERICA	North America	United States of America	USA.NY.New York	individual	2022-10-18T14:26:42.225+0000	REDACTED	REDACTED	New York	https://www.wired.com/2015/10/familial-dna-evidence-turns-innocent-people-into-crime-suspects/	REDACTED	male		81.1	2238508	Books	New York, NY, USA			http://twitter.com/nxthompson/statuses/989694875200258048	{profession=Journalist, jobTitle=Editor in Chief}	b9625a177e321a9ec15aaeecead1d6b4	https://t.co/wJXnLWsxWx	REDACTED		post	0	null	93228	1605	4			26		23204	true	2022-10-18T14:26:42.225+0000
23708							2018-04-27 02:37:26.0	RT @mercnews Ancestry, 23andMe deny assisting law enforcement in East Area Rapist case https://t.co/HncgTLoQe8 https://t.co/x94Vdri8Ih	neutral	en	USA	NORTH AMERICA	North America	United States of America			2022-10-18T14:26:44.655+0000	REDACTED	REDACTED		https://www.mercurynews.com/2018/04/26/ancestry-23andme-deny-assisting-law-enforcement-in-east-area-rapist-case/?utm_campaign=Echobox&utm_medium=Social&utm_source=Twitter#link_time=1524794472	REDACTED	unknown		0	864		CA, USA	http://pbs.twimg.com/media/DbwUHH9XUAUXqDd.jpg	@mercnews	http://twitter.com/mercnews/statuses/989688133842325506		5d1158ef814ddd6264ba5406911dc8d6	https://t.co/HncgTLoQe8, https://t.co/x94Vdri8Ih, https://bayareane.ws/2r2u1mk	REDACTED	2018-04-27T02:10:13.000+0000	share	989688133842325506	null	864	447	0		http://twitter.com/mercnews/statuses/989688133842325506	0		8414	true	2022-10-18T14:26:44.655+0000
23707							2018-04-27 02:37:50.0	RT @katemather The use of familial DNA, which is how the #LAPD ultimately caught the Grim Sleeper, is already controversial. (See this @marisagerber story: https://t.co/Xq8MJsizfF) Wonder what using a relative's DNA from a genealogy website means for future cases. https://t.co/846UUKr2zi	neutral	en	USA	NORTH AMERICA	North America	United States of America		individual	2022-10-18T14:26:43.367+0000	REDACTED	REDACTED		http://www.latimes.com/local/lanow/la-me-familial-dna-20161023-snap-story.html, http://www.sacbee.com/latest-news/article209913514.html	REDACTED	unknown	#lapd	0	259	Food & Drinks, Sports	VA, USA		@marisagerber	http://twitter.com/katemather/statuses/989619182722400256	{profession=Executive, jobTitle=Owner}	d4c97451b18996889203609165f79e3b	https://t.co/Xq8MJsizfF, https://t.co/846UUKr2zi, https://lat.ms/2eDKWEV, https://bit.ly/2HZvMZv	REDACTED	2018-04-26T21:36:14.000+0000	share	989619182722400256	null	259	578	0		http://twitter.com/katemather/statuses/989619182722400256	0		26400	false	2022-10-18T14:26:43.367+0000
23706							2018-04-27 02:38:19.0	RT @nxthompson This turned out to be right. https://t.co/wJXnLWsxWx	neutral	en	USA	NORTH AMERICA	North America	United States of America	USA.NY.New York		2022-10-18T14:26:43.424+0000	REDACTED	REDACTED	New York	https://www.wired.com/2015/10/familial-dna-evidence-turns-innocent-people-into-crime-suspects/	REDACTED	male		3	2159		New York, NY, USA		@nxthompson	http://twitter.com/nxthompson/statuses/989694875200258048		df6c118440d0dafe1f8259c49430aff9	https://t.co/wJXnLWsxWx	REDACTED	2018-04-27T02:37:00.000+0000	share	989694875200258048	null	2159	1310	0		http://twitter.com/nxthompson/statuses/989694875200258048	0		64385	false	2022-10-18T14:26:43.424+0000
23705							2018-04-27 02:39:49.0	@noveljive Not sure about the details but I read that the alleged rapist's DNA was found by a family member's DNA results on a genealogy website. Not sure my final opinions about familial DNA testing, but that seems wild. Obviously not condoning sexual assault, but interesting to consider.	negative	en	USA	NORTH AMERICA	North America	United States of America		individual	2022-10-18T14:26:43.508+0000	REDACTED	REDACTED			REDACTED	unknown		0	210		MS, USA			http://twitter.com/breckenelise/statuses/989695583517597696		69a1b8d944a9edf196abb0324c53729c		REDACTED		reply	989648681681997824	null	210	335	0	http://twitter.com/noveljive/statuses/989648681681997824		0		4364	false	2022-10-18T14:26:43.508+0000
23704							2018-04-27 02:40:46.0	RT @katemather The use of familial DNA, which is how the #LAPD ultimately caught the Grim Sleeper, is already controversial. (See this @marisagerber story: https://t.co/Xq8MJsizfF) Wonder what using a relative's DNA from a genealogy website means for future cases. https://t.co/846UUKr2zi	neutral	en	USA	NORTH AMERICA	North America	United States of America	USA.NY.New York		2022-10-18T14:26:42.213+0000	REDACTED	REDACTED	New York	http://www.latimes.com/local/lanow/la-me-familial-dna-20161023-snap-story.html, http://www.sacbee.com/latest-news/article209913514.html	REDACTED	female	#lapd	0	746		New York, NY, USA		@marisagerber	http://twitter.com/katemather/statuses/989619182722400256		63f2de04756aa3e8888c0d8163fcfaa3	https://t.co/Xq8MJsizfF, https://t.co/846UUKr2zi, https://lat.ms/2eDKWEV, https://bit.ly/2HZvMZv	REDACTED	2018-04-26T21:36:14.000+0000	share	989619182722400256	null	746	1382	0		http://twitter.com/katemather/statuses/989619182722400256	0		6936	false	2022-10-18T14:26:42.213+0000
23703							2018-04-27 02:41:20.0	RT @nxthompson This turned out to be right. https://t.co/wJXnLWsxWx	neutral	en	USA	NORTH AMERICA	North America	United States of America			2022-10-18T14:26:43.533+0000	REDACTED	REDACTED		https://www.wired.com/2015/10/familial-dna-evidence-turns-innocent-people-into-crime-suspects/	REDACTED	female		39.5	22405		USA		@nxthompson	http://twitter.com/nxthompson/statuses/989694875200258048		501aeae28be2aeff8d37c732917102b1	https://t.co/wJXnLWsxWx	REDACTED	2018-04-27T02:37:00.000+0000	share	989694875200258048	null	22405	4162	0		http://twitter.com/nxthompson/statuses/989694875200258048	0		4139	false	2022-10-18T14:26:43.533+0000
23702							2018-04-27 02:41:45.0	RT @SoSofieFatale The DNA of the Golden State Killer was matched via familial DNA searched on public database. In other words, someone related to him did one of those spit kits. They need to do this with Zodiac DNA.	neutral	en	USA	NORTH AMERICA	North America	United States of America		individual	2022-10-18T14:26:43.383+0000	REDACTED	REDACTED			REDACTED	unknown		0	519	Family & Parenting	USA			http://twitter.com/SoSofieFatale/statuses/989628743718141953		1babacad1ed21c73f11f7bf496514241		REDACTED	2018-04-26T22:14:13.000+0000	share	989628743718141953	null	519	1461	0		http://twitter.com/SoSofieFatale/statuses/989628743718141953	0		2997	false	2022-10-18T14:26:43.383+0000
23701							2018-04-27 02:42:40.0	RT @nxthompson This turned out to be right. https://t.co/wJXnLWsxWx	neutral	en	USA	NORTH AMERICA	North America	United States of America	USA.TN.Nashville	individual	2022-10-18T14:26:43.548+0000	REDACTED	REDACTED	Nashville	https://www.wired.com/2015/10/familial-dna-evidence-turns-innocent-people-into-crime-suspects/	REDACTED	female		6.3	3050	Animals & Pets, Business	Nashville, TN, USA		@nxthompson	http://twitter.com/nxthompson/statuses/989694875200258048	{profession=Executive, jobTitle=Journalist}, {profession=Journalist, jobTitle=Founder}	3470b5ab7a0f41bb30bb9b19b860ba33	https://t.co/wJXnLWsxWx	REDACTED	2018-04-27T02:37:00.000+0000	share	989694875200258048	null	3050	2635	0		http://twitter.com/nxthompson/statuses/989694875200258048	0		16440	false	2022-10-18T14:26:43.548+0000
23700							2018-04-27 02:43:09.0	Privacy doesn't matter until it does. Everybody please stop giving away your DNA. https://t.co/cCgO3JGZPs	neutral	en	USA	NORTH AMERICA	North America	United States of America	USA.MA.Boston	individual	2022-10-18T14:26:42.223+0000	REDACTED	REDACTED	Boston	https://www.wired.com/2015/10/familial-dna-evidence-turns-innocent-people-into-crime-suspects/	REDACTED	male		0	250	Technology, Books, Fine arts	Boston, MA, USA			http://twitter.com/topdownjimmy/statuses/989696420637822976	{profession=Software developer & IT, jobTitle=Developer}	03ea7402924ab9c547f8cc29dd3249c2	https://t.co/cCgO3JGZPs	REDACTED		post	0	null	250	581	0			0		11184	false	2022-10-18T14:26:42.223+0000
23699							2018-04-27 02:48:01.0	This is why I discontinued my 23 and Me membership https://t.co/knHA5HBQ6W	negative	en	USA	NORTH AMERICA	North America	United States of America			2022-10-18T14:26:42.210+0000	REDACTED	REDACTED		https://www.wired.com/2015/10/familial-dna-evidence-turns-innocent-people-into-crime-suspects/	REDACTED	unknown		0	796		USA			http://twitter.com/SocraticGadfly/statuses/989697648205680642		951ceb96265923f7f85fcd4ba288337b	https://t.co/knHA5HBQ6W	REDACTED		post	0	null	796	56	0			0		38247	false	2022-10-18T14:26:42.210+0000
23698							2018-04-27 02:54:58.0	RT @katemather The use of familial DNA, which is how the #LAPD ultimately caught the Grim Sleeper, is already controversial. (See this @marisagerber story: https://t.co/Xq8MJsizfF) Wonder what using a relative's DNA from a genealogy website means for future cases. https://t.co/846UUKr2zi	neutral	en	USA	NORTH AMERICA	North America	United States of America		organisational	2022-10-18T14:26:44.647+0000	REDACTED	REDACTED		http://www.latimes.com/local/lanow/la-me-familial-dna-20161023-snap-story.html, http://www.sacbee.com/latest-news/article209913514.html	REDACTED		#lapd	0	417	Beauty/Health & Fitness	PA, USA		@marisagerber	http://twitter.com/katemather/statuses/989619182722400256		3d477040b980acd9f608376980735023	https://t.co/Xq8MJsizfF, https://t.co/846UUKr2zi, https://lat.ms/2eDKWEV, https://bit.ly/2HZvMZv	REDACTED	2018-04-26T21:36:14.000+0000	share	989619182722400256	null	417	774	0		http://twitter.com/katemather/statuses/989619182722400256	0		1590	false	2022-10-18T14:26:44.647+0000
23697							2018-04-27 02:55:33.0	RT @ClaudiaKoerner The DNA database of CA felons helped catch the Grim Sleeper when his nephew was convicted in an unrelated case. I wondered if that’s how authorities suddenly cracked the Golden State Killer’s identity, with familial DNA.	negative	en	USA	NORTH AMERICA	North America	United States of America			2022-10-18T14:26:43.504+0000	REDACTED	REDACTED			REDACTED	unknown		0	920		USA			http://twitter.com/ClaudiaKoerner/statuses/989613266795032576		dc2100ce602aad4cfb65e8d7d454da0f		REDACTED	2018-04-26T21:12:43.000+0000	share	989613266795032576	null	920	700	0		http://twitter.com/ClaudiaKoerner/statuses/989613266795032576	0		29765	false	2022-10-18T14:26:43.504+0000
23696							2018-04-27 02:56:01.0	RT @katemather The use of familial DNA, which is how the #LAPD ultimately caught the Grim Sleeper, is already controversial. (See this @marisagerber story: https://t.co/Xq8MJsizfF) Wonder what using a relative's DNA from a genealogy website means for future cases. https://t.co/846UUKr2zi	neutral	en	USA	NORTH AMERICA	North America	United States of America			2022-10-18T14:26:44.645+0000	REDACTED	REDACTED		http://www.latimes.com/local/lanow/la-me-familial-dna-20161023-snap-story.html, http://www.sacbee.com/latest-news/article209913514.html	REDACTED	unknown	#lapd	0	912		USA		@marisagerber	http://twitter.com/katemather/statuses/989619182722400256		770eb5772d6a16e5c121d90d2b96828e	https://t.co/Xq8MJsizfF, https://t.co/846UUKr2zi, https://lat.ms/2eDKWEV, https://bit.ly/2HZvMZv	REDACTED	2018-04-26T21:36:14.000+0000	share	989619182722400256	null	912	4997	0		http://twitter.com/katemather/statuses/989619182722400256	0		27002	false	2022-10-18T14:26:44.645+0000
23695							2018-04-27 02:56:20.0	RT @ClaudiaKoerner The DNA database of CA felons helped catch the Grim Sleeper when his nephew was convicted in an unrelated case. I wondered if that’s how authorities suddenly cracked the Golden State Killer’s identity, with familial DNA.	negative	en	USA	NORTH AMERICA	North America	United States of America			2022-10-18T14:26:43.369+0000	REDACTED	REDACTED			REDACTED	male		0	942		IN, USA			http://twitter.com/ClaudiaKoerner/statuses/989613266795032576		1b9d113f160f6216e6dd81f3a6892c30		REDACTED	2018-04-26T21:12:43.000+0000	share	989613266795032576	null	942	5001	0		http://twitter.com/ClaudiaKoerner/statuses/989613266795032576	0		13764	false	2022-10-18T14:26:43.369+0000
23694							2018-04-27 02:57:07.0	RT @katemather The use of familial DNA, which is how the #LAPD ultimately caught the Grim Sleeper, is already controversial. (See this @marisagerber story: https://t.co/Xq8MJsizfF) Wonder what using a relative's DNA from a genealogy website means for future cases. https://t.co/846UUKr2zi	neutral	en	USA	NORTH AMERICA	North America	United States of America			2022-10-18T14:26:43.551+0000	REDACTED	REDACTED		http://www.latimes.com/local/lanow/la-me-familial-dna-20161023-snap-story.html, http://www.sacbee.com/latest-news/article209913514.html	REDACTED	male	#lapd	0	942		IN, USA		@marisagerber	http://twitter.com/katemather/statuses/989619182722400256		97766238f48b5272a624d03f7a2b411c	https://t.co/Xq8MJsizfF, https://t.co/846UUKr2zi, https://lat.ms/2eDKWEV, https://bit.ly/2HZvMZv	REDACTED	2018-04-26T21:36:14.000+0000	share	989619182722400256	null	942	5001	0		http://twitter.com/katemather/statuses/989619182722400256	0		13767	false	2022-10-18T14:26:43.551+0000
23693							2018-04-27 02:57:38.0	RT @nxthompson This turned out to be right. https://t.co/wJXnLWsxWx	neutral	en	USA	NORTH AMERICA	North America	United States of America	USA.CA.San Francisco		2022-10-18T14:26:43.543+0000	REDACTED	REDACTED	San Francisco	https://www.wired.com/2015/10/familial-dna-evidence-turns-innocent-people-into-crime-suspects/	REDACTED	unknown		76.6	2101752		San Francisco, CA, USA		@nxthompson	http://twitter.com/nxthompson/statuses/989694875200258048		e531838f7d6896cbfc486c12c883812e	https://t.co/wJXnLWsxWx	REDACTED	2018-04-27T02:37:00.000+0000	share	989694875200258048	null	2101752	139	0		http://twitter.com/nxthompson/statuses/989694875200258048	0		10301	true	2022-10-18T14:26:43.543+0000
23692							2018-04-27 02:57:41.0	RT @brownandbella Guys, they told us a long time ago that the DNA collected in ancestry tests are subject to being used by law enforcement. Now they've caught a serial killer partly via the use of familial matching. I ain't even mad.	negative	en	USA	NORTH AMERICA	North America	United States of America		individual	2022-10-18T14:26:43.371+0000	REDACTED	REDACTED			REDACTED	unknown		0	1225	Politics	USA			http://twitter.com/brownandbella/statuses/989647799565373442		86fcd85c23bad1192f208db787df8a7d		REDACTED	2018-04-26T23:29:56.000+0000	share	989647799565373442	null	1225	380	0		http://twitter.com/brownandbella/statuses/989647799565373442	0		149190	false	2022-10-18T14:26:43.371+0000
23691							2018-04-27 02:59:12.0	RT @brownandbella Guys, they told us a long time ago that the DNA collected in ancestry tests are subject to being used by law enforcement. Now they've caught a serial killer partly via the use of familial matching. I ain't even mad.	negative	en	USA	NORTH AMERICA	North America	United States of America			2022-10-18T14:26:44.641+0000	REDACTED	REDACTED			REDACTED	female		0	514		USA			http://twitter.com/brownandbella/statuses/989647799565373442		3de926496b6a4df0a27f90bf37287a5b		REDACTED	2018-04-26T23:29:56.000+0000	share	989647799565373442	null	514	353	0		http://twitter.com/brownandbella/statuses/989647799565373442	0		119892	false	2022-10-18T14:26:44.641+0000
23690							2018-04-27 02:59:32.0	RT @katemather The use of familial DNA, which is how the #LAPD ultimately caught the Grim Sleeper, is already controversial. (See this @marisagerber story: https://t.co/Xq8MJsizfF) Wonder what using a relative's DNA from a genealogy website means for future cases. https://t.co/846UUKr2zi	neutral	en	USA	NORTH AMERICA	North America	United States of America		individual	2022-10-18T14:26:43.545+0000	REDACTED	REDACTED		http://www.latimes.com/local/lanow/la-me-familial-dna-20161023-snap-story.html, http://www.sacbee.com/latest-news/article209913514.html	REDACTED	unknown	#lapd	0	1352	Photo & Video, Movies, Books, Automotive, Sports	USA		@marisagerber	http://twitter.com/katemather/statuses/989619182722400256	{profession=Artist, jobTitle=Linguist}, {profession=Teacher & Lecturer, jobTitle=Photographer}, {profession=Scientist & Researcher, jobTitle=Actor}, {profession=Student, jobTitle=Teacher}	7e8ef0b039779e3bd463a9f07730186c	https://t.co/Xq8MJsizfF, https://t.co/846UUKr2zi, https://lat.ms/2eDKWEV, https://bit.ly/2HZvMZv	REDACTED	2018-04-26T21:36:14.000+0000	share	989619182722400256	null	1352	276	0		http://twitter.com/katemather/statuses/989619182722400256	0		267033	false	2022-10-18T14:26:43.545+0000
23689							2018-04-27 03:01:10.0	RT @ClaudiaKoerner The DNA database of CA felons helped catch the Grim Sleeper when his nephew was convicted in an unrelated case. I wondered if that’s how authorities suddenly cracked the Golden State Killer’s identity, with familial DNA.	negative	en	USA	NORTH AMERICA	North America	United States of America			2022-10-18T14:26:42.213+0000	REDACTED	REDACTED			REDACTED	male		0	872		IL, USA			http://twitter.com/ClaudiaKoerner/statuses/989613266795032576		1c9b78ccaa79a67aff4f2aa4221d5df5		REDACTED	2018-04-26T21:12:43.000+0000	share	989613266795032576	null	872	374	0		http://twitter.com/ClaudiaKoerner/statuses/989613266795032576	0		96668	false	2022-10-18T14:26:42.213+0000
23688							2018-04-27 03:01:36.0	@SarahNEmerson This is the woman that has been working on the EAR/ONS case, and she has been honing this method for quite awhile, she is allowed to use Gedmatch db for very specific purposes but has to follow their rules: https://t.co/ohUZvUwrZt	neutral	en	USA	NORTH AMERICA	North America	United States of America		individual	2022-10-18T14:26:43.398+0000	REDACTED	REDACTED		https://www.azcentral.com/story/news/local/phoenix/2016/11/30/how-forensic-genealogy-led-arrest-phoenix-canal-killer-case-bryan-patrick-miller-dna/94565410/	REDACTED	unknown		1.6	1900	Books, Fine arts	USA			http://twitter.com/boop/statuses/989701067423166464	{profession=Artist, jobTitle=Artist}	0a305f8d7f165f8e37a0e6bdd93b2324	https://t.co/ohUZvUwrZt	REDACTED		reply	989698195344113664	null	1900	3148	0	http://twitter.com/SarahNEmerson/statuses/989698195344113664		0		6061	false	2022-10-18T14:26:43.398+0000
23687							2018-04-27 03:02:32.0	RT @nxthompson This turned out to be right. https://t.co/wJXnLWsxWx	neutral	en	USA	NORTH AMERICA	North America	United States of America	USA.MN.Minneapolis		2022-10-18T14:26:43.486+0000	REDACTED	REDACTED	Minneapolis	https://www.wired.com/2015/10/familial-dna-evidence-turns-innocent-people-into-crime-suspects/	REDACTED	male		0	768		St Paul, MN, USA		@nxthompson	http://twitter.com/nxthompson/statuses/989694875200258048		494d0c8642082b547cf0251a6a553fe8	https://t.co/wJXnLWsxWx	REDACTED	2018-04-27T02:37:00.000+0000	share	989694875200258048	null	768	3546	0		http://twitter.com/nxthompson/statuses/989694875200258048	0		87664	false	2022-10-18T14:26:43.486+0000
[truncated: 23,686 more rows]
[truncated: 6 more columns]
